# Supplementary material for: Galectin network in osteoarthritis: galectin-4 programs a pathogenic signature of gene and effector expression in human chondrocytes in vitro
Source: Histochem Cell Biol. 2021 Nov 30;157(2):139–51. doi: 10.1007/s00418-021-02053-1 (PMC8847242; doi:10.1007/s00418-021-02053-1)
Supplement: Supplementary file 2 — Supplementary file2 (XLS 598 KB) [file 418_2021_2053_MOESM2_ESM.xls]

## Sheet: promoter region
	Family	Matrix	Position	Orientation	Sequence	Core similarity	Matrix similarity
	O$VTBP	O$LTATA.01	-33	(+)	gggTATAagagccacca	1.0	0.861
		O$VTATA.02	-1366	(-)	gtctcTAAAaatagcaa	1.0	0.893
		O$VTATA.02	-595	(-)	atctgTAAAatggggat	1.0	0.893
		O$VTATA.02	-264	(-)	gcccaTAAAaccctgcc	1.0	0.941
	V$ABDB	V$HOXB9.01	-445	(+)	atacgtggTAAAgatgt	1.0	0.896
		V$HOXC9.01	-1434	(-)	cttgatcaTTAAgataa	1.0	0.897
		V$HOXC9.01	-995	(-)	gtatgttaTTAAtctgc	1.0	0.897
		V$HOXD10.01	-1205	(-)	tacaaaaaTAAAataaa	1.0	0.924
		V$HOXD10.01	-1210	(-)	aaataaaaTAAAaatta	1.0	0.932
		V$HOXD13.01	-261	(-)	agagcccaTAAAaccct	1.0	0.944
		V$HOXC9.01	-1479	(-)	agaagtcaTTAActtaa	1.0	0.972
	V$AHRR	V$AHRARNT.02	-2226	(+)	gttgagggtgGCGTtcgtgccctgc	1.0	0.808
		V$NXF_ARNT.01	-2222	(+)	agggtggcgttCGTGccctgcctgg	1.0	0.917
		V$AHRARNT.03	-848	(+)	gagtgcagtgGCGTgaccttggctc	1.0	0.950
		V$AHRARNT.01	-430	(-)	tacgttgattgCGTGcccaccacac	1.0	0.996
	V$AP1R	V$NFE2.02	-337	(+)	acctgtcctggGTCAttcctgcagc	1.0	0.800
		V$BACH1.02	-1679	(+)	cagaaggCTGAggcaggagaatccc	1.0	0.836
		V$VMAF.01	-2135	(-)	aatccacctgcGTCAgcctccaaaa	1.0	0.842
		V$VMAF.01	-2091	(+)	caaccagcctaGTCAacatgttgaa	1.0	0.852
	V$AP2F	V$TCFAP2A.02	-74	(+)	gagcCCTGtggaccc	1.0	0.954
		V$TCFAP2A.02	-2236	(+)	ctgcCCTGgggttga	1.0	0.978
	V$ARID	V$JARID2.01	-1206	(+)	ttttatTTTAtttttgtagag	1.0	0.92
		V$ARID5A.01	-958	(-)	tcaaaATATtttaaaaatgaa	1.0	0.940
		V$ARID5A.01	-951	(+)	ttaaaATATtttgatagctat	1.0	0.940
	V$BARB	V$BARBIE.01	-2288	(+)	agcaAAAGtcgctgg	1.0	0.911
	V$BCDF	V$CRX.01	-999	(-)	gttatTAATctgccaaa	1.0	0.949
		V$CRX.01	-1399	(-)	aataaTAATcataatag	1.0	0.953
		V$OTX2.03	-770	(-)	gcctatAATCccatcta	1.0	0.969
	V$BEDF	V$ZBED4.01	-2305	(+)	ccgGGGCggagggag	1.0	0.946
	V$BRAC	V$EOMES.02	-2365	(+)	gtggcatggaGGTGatggccattcagact	1.0	0.894
		V$EOMES.02	-2042	(+)	aaattagctaGGTGtggtggcaggtgcct	1.0	0.902
		V$SPT.01	-2168	(-)	tgggattacagGTGTgagacgccagcatc	1.0	1000
	V$BRN5	V$BRN5.02	-1408	(+)	aagttgatactATTAtgattatt	1.0	0.835
		V$BRN5.03	-1474	(+)	tTAATgacttctatatgctatgt	1.0	0.841
		V$BRN5.04	-1481	(-)	atatagaagtcATTAacttaatg	1.0	0.853
		V$BRN5.02	-1491	(+)	agagaccaagcATTAagttaatg	1.0	0.876
		V$BRN5.02	-1436	(-)	agtccttgatcATTAagataata	1.0	0.900
		V$BRN5.02	-1446	(+)	tctgagcatttATTAtcttaatg	1.0	0.903
	V$BRNF	V$BRN3.03	-999	(-)	atgttatTAATctgccaaa	1.0	0.837
		V$BRN3.03	-1480	(+)	attaagtTAATgacttcta	1.0	0.845
		V$BRN3.01	-1444	(+)	tgagcatttATTAtcttaa	1.0	0.848
		V$BRN3.03	-1435	(+)	attatctTAATgatcaagg	1.0	0.851
		V$BRN2.01	-592	(+)	ccCATTttacagatgagca	1.0	0.884
		V$BRN4.01	-995	(-)	ctgtatgttatTAATctgc	1.0	0.896
		V$BRN3.03	-996	(+)	ggcagatTAATaacataca	1.0	0.898
		V$BRN2.03	-1211	(+)	ctaatttttATTTtatttt	1.0	0.937
		V$BRN4.01	-2044	(-)	ccacacctagcTAATtttt	1.0	0.954
	V$BTBF	V$KAISO.01	-207	(-)	cctcCTGCaaagagg	1.0	0.981
	V$CABL	V$CABL.01	-1877	(+)	aaAACAaaaaa	1.0	0.997
	V$CART	V$XVENT2.01	-1003	(-)	gttatTAATctgccaaataag	1.0	0.824
		V$RHOX6.01	-1447	(-)	taagaTAATaaatgctcagaa	1.0	0.851
	V$CDEF	V$CDE.01	-364	(+)	cctcCGCGttctc	1.0	0.888
	V$CDXF	V$CDX2.02	-1445	(+)	ctgagcatTTATtatctta	1.0	0.892
		V$CDX2.03	-263	(+)	gcagggttTTATgggctct	1.0	0.960
	V$CEBP	V$CEBPE.02	-576	(+)	gcacatggGCAAatt	1.0	0.973
	V$CHOP	V$CHOP.02	-1639	(-)	cacTGCAacctcc	1.0	0.974
	V$CHRF	V$CHR.01	-511	(+)	ggatTTGAaccta	1.0	0.957
	V$CLOX	V$CPHX.01	-1406	(+)	gtTGATactattatgattattat	1.0	0.864
		V$CDPCR3HD.01	-679	(-)	ggtggatgGATCacctgagggca	1.0	0.961
	V$CP2F	V$CP2.02	-383	(-)	aACTGcaaattcctgcctc	1.0	0.909
		V$TCFCP2L1.01	-332	(+)	tcCTGGgtcattcctgcag	1.0	0.909
	V$CREB	V$ATF1.02	-2131	(+)	ggaggcTGACgcaggtggatt	1.0	0.912
		V$CREB.02	-2134	(+)	tttggaggcTGACgcaggtgg	1.0	0.946
		V$CJUN_ATF2.01	-1792	(-)	aactccTGACctcaagtgatc	1.0	0.993
	V$CTCF	V$CTCF.01	-67	(-)	gggagtggctggcaGGGGagggtccac	1.0	0.828
	V$DLXF	V$DLX3.01	-1834	(+)	tcatgcctgTAATtccagc	1.0	0.916
		V$DLX3.02	-1219	(+)	atgcccagcTAATttttat	1.0	0.936
	V$DMRT	V$DMRT7.01	-1374	(+)	tattATTGttgctatttttag	1.0	0.842
	V$DMTF	V$DMP1.02	-13	(-)	gtggcGGATggcagg	1.0	0.913
	V$EBOX	V$ATF6.01	-52	(+)	ccagCCACtcccttacc	1.0	0.931
		V$USF1.01	-1794	(+)	tggaTCACttgaggtca	1.0	0.956
	V$EGRF	V$EGR2.01	-196	(+)	gaggGCGTaggggagggga	1.0	0.839
		V$CKROX.01	-68	(-)	tggcagGGGAgggtccaca	1.0	0.883
		V$CKROX.01	-192	(+)	gcgtagGGGAggggaccca	1.0	0.901
		V$WT1.02	-295	(-)	ggcagagGGAGggtgagac	1.0	0.951
		V$WT1.02	-3	(-)	aggagtgGGAGatggtggc	1.0	0.952
	V$ESRR	V$ESRRA.03	-839	(-)	gtgcagtgagccAAGGtcacgcc	1.0	0.998
	V$ETSF	V$ETS2.01	-385	(+)	gagaggcAGGAatttgcagtt	1.0	0.841
		V$ETS2.01	-1973	(+)	tgaacccAGGAggtgagtttg	1.0	0.846
		V$SPDEF.01	-1523	(+)	aatcttcCGGAtttatgtttg	1.0	0.909
		V$ERG.02	-913	(-)	aaaaaaaaGGAAttcataaga	1.0	0.932
		V$ELK1.02	-1528	(-)	ataaatccGGAAgattgggat	1.0	0.953
		V$ELK1.02	-2316	(-)	tccgccccGGAAttccttgtg	1.0	0.956
		V$ERG.02	-928	(-)	ataagagaGGAAacaagtatt	1.0	0.966
		V$SPI1.02	-375	(-)	aacgcggaGGAActgcaaatt	1.0	0.970
		V$ETV1.02	-2261	(-)	ggagaccaGGAAgccttgcaa	1.0	0.988
		V$SPI1.02	-218	(-)	tgcaaagaGGAAgtgctcatg	1.0	0.994
	V$EVI1	V$EVI1.07	-440	(+)	tggtaAAGAtgtgtggt	1.0	0.917
		V$MEL1.02	-588	(+)	ttttacaGATGagcaca	1.0	0.992
	V$FAST	V$FAST1.03	-419	(-)	acctacgttGATTgcgt	1.0	0.854
		V$FAST1.03	-2123	(+)	acgcaggtgGATTgcct	1.0	0.934
	V$FKHD	V$FHXB.01	-1394	(-)	ataataATAAtaatcat	1.0	0.831
		V$FHXB.01	-1391	(-)	gtcataATAAtaataat	1.0	0.831
		V$FREAC2.01	-443	(+)	acgtggTAAAgatgtgt	1.0	0.840
		V$HFH1.01	-1212	(-)	ataaaaTAAAaattagc	1.0	0.845
		V$FHXB.01	-1388	(-)	atagtcATAAtaataat	1.0	0.852
		V$FHXB.01	-1403	(-)	ataatcATAAtagtatc	1.0	0.878
		V$FOXO1.01	-2085	(+)	gcctagtcAACAtgttg	1.0	0.899
		V$FOXA1.01	-927	(-)	agagaggaAACAagtat	1.0	0.962
		V$FREAC7.01	-1052	(-)	aataaaTAAAtaaagaa	1.0	0.966
		V$FREAC7.01	-1048	(-)	gaaaaaTAAAtaaataa	1.0	0.966
		V$FOXP1_ES.01	-1887	(+)	aagaaaaAACAaaacaa	1.0	1000
		V$FOXP1_ES.01	-1882	(+)	aaaacaaAACAaaaaag	1.0	1000
		V$HNF3.01	-1568	(+)	aatgagcAAACaaaact	1.0	1000
	V$GATA	V$GATA2.01	-1545	(-)	tatgGATAaaaaa	1.0	0.929
		V$GATA3.01	-1438	(-)	ttaaGATAataaa	1.0	0.961
		V$GATA.01	-248	(+)	ctctGATAaggcc	1.0	0.995
	V$GCMF	V$GCM1.03	-2430	(-)	tggagCCCCtaggtg	1.0	0.840
		V$GCM1.01	-682	(+)	tcctgCCCTcaggtg	1.0	0.869
		V$GCM1.03	-193	(-)	cccctCCCCtacgcc	1.0	0.885
		V$GCM1.01	-2228	(-)	cgccaCCCTcaaccc	1.0	0.889
	V$GCNR	V$RTR.01	-1161	(-)	caggagtTCAAgaccagcc	1.0	0.824
		V$RTR.02	-1303	(-)	gttAAGGttacagtgagct	1.0	0.891
		V$RTR.02	-844	(-)	gccAAGGtcacgccactgc	1.0	0.920
	V$GFI1	V$GFI1B.01	-178	(-)	ccaAATCacctgggt	1.0	0.873
		V$GFI1.02	-714	(-)	caaAATCccagtctc	1.0	0.914
	V$GLIF	V$GLI1.01	-1817	(-)	tcaacctCCCAaagtgc	1.0	0.876
		V$GLI1.01	-1653	(-)	tccacctCCCAggttca	1.0	0.911
		V$GLIS2.01	-1191	(-)	gagaCCCCcatctctac	1.0	0.916
	V$GREF	V$PRE.01	-1460	(+)	atgctatgtccTGTTctga	1.0	0.887
	V$GRHL	V$GRHL3.01	-1748	(-)	agaccaGGTTttg	1.0	0.827
		V$GRHL2.01	-1747	(+)	aaAACCtggtctc	1.0	0.906
	V$HAML	V$AML3.01	-473	(-)	gagaGTGGtttagat	1.0	0.880
		V$AML1.02	-2033	(+)	aggtGTGGtggcagg	1.0	0.960
		V$AML1.02	-1090	(-)	gggtGTGGtggcttg	1.0	0.960
		V$AML1.02	-432	(+)	atgtGTGGtgggcac	1.0	0.987
	V$HAND	V$LYL1_E12.01	-590	(+)	cattttacaGATGagcacatg	1.0	0.833
		V$LYL1_E12.01	-1241	(+)	aggaatacaGATGtgtgctac	1.0	0.873
		V$TAL1ALPHAE47.01	-874	(-)	tggatgaCAGAtggagactct	1.0	0.901
		V$TAL1_E2A.01	-2029	(+)	gtggtggCAGGtgcctctagt	1.0	0.984
	V$HBOX	V$EVX2.01	-1216	(+)	cccagcTAATttttatttt	1.0	0.811
		V$GBX2.01	-1727	(-)	cctggctAATTtttgtatt	1.0	0.830
		V$GBX2.01	-740	(+)	cctggctAATTtttgtatt	1.0	0.830
	V$HDGF	V$HDGF.01	-1804	(-)	ctcaAACTcctgacctcaagtgatccacctgcctcaa	1.0	0.918
		V$HDGF.01	-689	(+)	ctcgAACTcctgccctcaggtgatccatccacctcgg	1.0	0.956
	V$HICF	V$HIC1.01	-14	(+)	gccTGCCatccgc	1.0	0.902
		V$HIC1.01	-57	(+)	cccTGCCagccac	1.0	0.907
		V$HIC1.02	-428	(-)	gcgTGCCcaccac	1.0	0.951
		V$HIC1.01	-2369	(-)	ccaTGCCacccat	1.0	0.965
	V$HIFF	V$HIF1.02	-450	(+)	acaacataCGTGgtaaa	1.0	0.974
	V$HMTB	V$MTBF.01	-1365	(+)	tgctATTTt	1.0	0.923
		V$MTBF.01	-378	(+)	aggaATTTg	1.0	0.932
	V$HNF1	V$HNF1.03	-998	(-)	tGTTAttaatctgccaa	1.0	0.843
		V$HNF1.04	-1293	(-)	acccaggaGTTAaggtt	1.0	0.844
		V$HNF1.01	-1476	(+)	aGTTAatgacttctata	1.0	0.868
		V$HNF1.04	-1483	(+)	agcattaaGTTAatgac	1.0	0.901
	V$HNF6	V$HNF6.01	-938	(+)	atagctatTCAAtactt	1.0	0.843
		V$OC2.01	-1554	(-)	ataaaaAATCccaaagt	1.0	0.854
	V$HOMF	V$BARX2.01	-1480	(+)	attaagtTAATgacttcta	1.0	0.959
	V$HOXC	V$PBX_HOXA9.01	-1540	(-)	gggaTGATatatggata	1.0	0.878
		V$HOXC9.02	-1052	(+)	ttctttaTTTAtttatt	1.0	0.912
		V$HOXC9.02	-1048	(+)	ttatttaTTTAtttttc	1.0	0.912
		V$HOXC9.02	-1519	(+)	ttccggaTTTAtgtttg	1.0	0.947
	V$HOXF	V$HOXB3.01	-1445	(-)	taagaTAATaaatgctcag	1.0	0.840
		V$HOXB8.01	-997	(-)	gtatgttATTAatctgcca	1.0	0.843
		V$HOXA3.02	-1436	(-)	cttgatcATTAagataata	1.0	0.849
		V$HOXA3.02	-1481	(-)	agaagtcATTAacttaatg	1.0	0.851
		V$HOXB3.01	-1478	(+)	taagtTAATgacttctata	1.0	0.880
		V$NANOG.01	-2354	(-)	cagtctgAATGgccatcac	1.0	0.962
		V$NANOG.01	-2377	(+)	gcatgggAATGggtggcat	1.0	0.977
	V$HOXH	V$MEIS1B_HOXA9.01	-1347	(-)	TGACagactaagagt	1.0	0.808
	V$IKRS	V$IK3.01	-2311	(-)	gccccGGAAttcc	1.0	0.847
		V$IK3.01	-2316	(+)	cacaaGGAAttcc	1.0	0.852
		V$IK3.01	-1245	(+)	agctaGGAAtaca	1.0	0.855
		V$IK1.01	-2377	(+)	gcatGGGAatggg	1.0	0.933
		V$IK2.01	-1553	(+)	ctttGGGAttttt	1.0	0.982
		V$IK2.01	-1120	(-)	atttGGGAagctg	1.0	0.988
	V$IKZF	V$PEGASUS.01	-1802	(+)	gaggcaGGTGgat	1.0	0.964
	V$INSM	V$INSM1.01	-62	(-)	tggcaGGGGaggg	1.0	0.956
	V$IRXF	V$IRX5.01	-2080	(-)	tcaaCATGttgac	1.0	0.948
		V$IRX5.01	-2079	(+)	tcaaCATGttgaa	1.0	0.948
	V$KLFS	V$GKLF.01	-138	(+)	ggcaagggaAGGGagacta	1.0	0.873
		V$KLF7.02	-2307	(+)	ttccggGGCGgagggagtg	1.0	0.878
		V$KKLF.01	-64	(-)	tggctggcaGGGGagggtc	1.0	0.912
		V$KLF7.02	-199	(+)	caggagGGCGtaggggagg	1.0	0.931
		V$BKLF.02	-296	(-)	gcagagGGAGggtgagacc	1.0	0.937
		V$BKLF.02	-69	(-)	ggcaggGGAGggtccacag	1.0	0.942
		V$KKLF.01	-196	(+)	gagggcgtaGGGGagggga	1.0	0.945
		V$BTEB3.01	-50	(-)	ccagggtaagGGAGtggct	1.0	0.974
		V$KLF2.01	-2372	(+)	ggaatGGGTggcatggagg	1.0	0.987
		V$GKLF.03	-1089	(-)	aggctgggtGTGGtggctt	1.0	0.988
		V$BKLF.02	-191	(+)	cgtaggGGAGgggacccag	1.0	0.988
	V$LEFF	V$LEF1.03	-1428	(+)	taatgaTCAAggactct	1.0	0.821
		V$LEF1.02	-654	(+)	ggccagtCAAAgtgctg	1.0	0.942
	V$LHXF	V$ISL1.01	-1490	(-)	tcattaactTAATgcttggtctc	1.0	0.844
		V$ISL2.01	-1481	(-)	atatagaagtcATTAacttaatg	1.0	0.912
		V$LMX1B.01	-1441	(-)	ttgatcattaagaTAATaaatgc	1.0	0.923
		V$LMX1B.01	-1391	(-)	ataatagtcataaTAATaataat	1.0	0.925
		V$LMX1A.02	-998	(+)	ttggcagaTTAAtaacatacagg	1.0	0.933
		V$LMX1B.01	-1394	(-)	atagtcataataaTAATaatcat	1.0	0.936
		V$LMX1B.01	-1002	(+)	ttatttggcagatTAATaacata	1.0	0.938
		V$LHX6.02	-424	(-)	gacctacgtTGATtgcgtgccca	1.0	0.956
		V$LHX6.02	-1402	(+)	atactattaTGATtattattatt	1.0	0.959
		V$LMX1A.02	-1482	(+)	gcattaagTTAAtgacttctata	1.0	0.969
		V$LMX1A.02	-1437	(+)	ttattatcTTAAtgatcaaggac	1.0	0.969
	V$LTSM	V$LTSM.01	-18	(+)	caccgcctgcCATCc	1.0	0.820
		V$LTSM.03	-1539	(+)	ATCCatatatcatcc	1.0	0.953
		V$LTSM.01	-8	(+)	catccgccacCATCt	1.0	0.986
	V$MAZF	V$MAZ.03	-825	(-)	acttgaacctgagtggaGGAGagtgcagtga	1.0	0.811
		V$MAZ.02	-202	(+)	ttgcaGGAGggcgtaggggaggggacccagg	1.0	0.840
		V$MAZ.03	-361	(-)	gacaggtgggcagcggaGGAGgagaacgcgg	1.0	0.882
		V$MAZ.03	-364	(-)	aggtgggcagcggaggaGGAGaacgcggagg	1.0	0.884
		V$MAZ.02	-82	(-)	gcaggGGAGggtccacagggctcctcttctg	1.0	0.893
		V$MAZ.02	-309	(-)	cagagGGAGggtgagaccaggcagggcaggg	1.0	0.905
		V$MAZ.01	-373	(-)	gcggagGAGGagaacgcggaggaactgcaaa	1.0	0.910
		V$MAZ.01	-2328	(+)	gcaggcGAGGggcacaaggaattccggggcg	1.0	0.940
		V$MAZ.01	-834	(-)	tgagtgGAGGagagtgcagtgagccaaggtc	1.0	0.940
		V$MAZ.01	-190	(+)	gtagggGAGGggacccaggtgatttgggtcc	1.0	0.950
	V$MEF2	V$SL1.01	-1370	(+)	attgttgCTATttttagagacgg	1.0	0.987
		V$MEF2A.01	-1369	(-)	tccgtctctaaAAATagcaacaa	1.0	0.994
	V$MEF3	V$SIX2.02	-1124	(+)	gctTCAGcttccc	1.0	0.954
		V$SIX2.02	-809	(+)	cacTCAGgttcaa	1.0	0.957
	V$MITF	V$MIT.01	-2184	(-)	gatccCATGtgctgt	1.0	0.937
		V$MIT.01	-579	(-)	ttgccCATGtgctca	1.0	0.947
	V$MIZ1	V$MIZ1.01	-681	(+)	cctgcCCTCag	1.0	0.994
	V$MOKF	V$MOK2.02	-559	(-)	tcatgggtcagtgCCTTaccc	1.0	0.984
		V$MOK2.02	-245	(-)	ggccctgccagggCCTTatca	1.0	0.992
	V$MTF1	V$MTF-1.01	-824	(+)	cactGCACtctcctc	1.0	0.885
	V$MTF1	V$MTF-1.01	-620	(+)	cactGCACccagccg	1.0	0.927
		V$MTF-1.01	-1851	(-)	cactGCACccggcca	1.0	0.940
	V$MYBL	V$CMYB.01	-1030	(-)	ctgtgggtcCAACtgccactc	1.0	0.996
	V$MYOD	V$MYOD.01	-20	(-)	ggatGGCAggcggtggt	1.0	0.902
		V$MYF6.01	-343	(-)	ccaggACAGgtgggcag	1.0	0.927
		V$E47.02	-2158	(-)	ggattacaGGTGtgaga	1.0	0.935
		V$TCFE2A.02	-871	(-)	ggatgacaGATGgagac	1.0	0.943
		V$TCFE2A.02	-1240	(+)	ggaatacaGATGtgtgc	1.0	0.944
		V$MYOGENIN.03	-539	(+)	atcataCAGCtgagaag	1.0	0.950
		V$TCF12.01	-2126	(+)	ctgacgcaGGTGgattg	1.0	0.983
		V$TCF12.01	-1804	(+)	ttgaggcaGGTGgatca	1.0	0.985
		V$TCF12.01	-2028	(+)	tggtggcaGGTGcctct	1.0	0.989
	V$MYRF	V$MYRF.01	-2205	(-)	aggtgCCAGgcag	1.0	0.986
	V$MYT1	V$MYT1.02	-1560	(-)	ccaAAGTtttgtt	1.0	0.994
	V$MZF1	V$MZF1.02	-189	(+)	taGGGGagggg	1.0	0.991
		V$MZF1.01	-184	(+)	gaGGGGaccca	1.0	0.992
	V$NACA	V$NACA1.01	-2272	(-)	aaccCAGAgggac	1.0	0.934
	V$NBRE	V$NBRE.01	-839	(-)	agccAAGGtcacgcc	1.0	0.935
	V$NEUR	V$NEUROD1.01	-12	(+)	ctgcCATCcgccacc	1.0	0.843
		V$NEUROG.01	-580	(-)	tgcCCATgtgctcat	1.0	0.923
		V$NGN_NEUROD.01	-1239	(-)	cacaCATCtgtattc	1.0	0.985
		V$NGN_NEUROD.01	-588	(-)	tgctCATCtgtaaaa	1.0	0.985
		V$NGN_NEUROD.01	-870	(+)	tctcCATCtgtcatc	1.0	1000
	V$NF1F	V$NFIB.01	-713	(+)	agactgggattttGCCAggct	1.0	0.925
		V$NFIB.01	-163	(-)	tccctggtgaccaGCCAggac	1.0	0.927
		V$NF1.03	-1001	(-)	atgttattaatctGCCAaata	1.0	0.963
		V$NF1.03	-66	(+)	tggaccctcccctGCCAgcca	1.0	0.965
		V$NF1.03	-2204	(-)	tgcagtgagaggtGCCAggca	1.0	0.988
	V$NFAT	V$NFAT5.01	-930	(-)	gagaGGAAacaagtattga	1.0	0.833
		V$NFAT.01	-928	(-)	aagagaGGAAacaagtatt	1.0	0.984
	V$NFKB	V$NFKAPPAB.02	-94	(-)	ctGGGActctcaggc	1.0	0.830
		V$HIVEP1.01	-68	(-)	agGGGAgggtccaca	1.0	0.837
		V$NFKAPPAB.02	-710	(+)	ctGGGAttttgccag	1.0	0.87
		V$CREL.01	-330	(+)	ctgggtcaTTCCtgc	1.0	0.943
		V$NFKAPPAB.01	-1667	(-)	aaGGGAttctcctgc	1.0	0.957
	V$NGRE	V$IR2_NGRE.01	-779	(+)	gcCTCCaagtagatg	1.0	0.875
		V$IR1_NGRE.01	-115	(+)	gcgctctaGGAGaag	1.0	0.902
	V$NKRF	V$NKRF.01	-368	(+)	agtTCCTccgc	1.0	0.851
		V$NKRF.01	-1150	(+)	aacTCCTgggc	1.0	0.854
		V$NKRF.01	-2104	(-)	aacTCCTgagc	1.0	0.888
	V$NKX1	V$NKX11.01	-1116	(+)	ttcccaAATTgctggga	1.0	0.854
	V$NKX6	V$NKX63.01	-1433	(+)	tatctTAATgatcaa	1.0	0.858
		V$NKX61.01	-1478	(+)	taagTTAAtgacttc	1.0	0.934
		V$NKX61.01	-994	(+)	cagaTTAAtaacata	1.0	0.956
	V$NKXH	V$NKX31.01	-1013	(-)	ccaaatAAGTtctagctgt	1.0	0.842
		V$NKX31.01	-1483	(+)	agcattAAGTtaatgactt	1.0	0.843
		V$NKX31.01	-934	(-)	ggaaacAAGTattgaatag	1.0	0.854
		V$NKX25.02	-1407	(-)	aatcaTAATagtatcaact	1.0	0.907
		V$NKX25.05	-1036	(+)	ttttcTGAGtggcagttgg	1.0	0.992
		V$NKX25.05	-817	(-)	gaaccTGAGtggaggagag	1.0	0.994
		V$NKX25.01	-1797	(-)	gacctcAAGTgatccacct	1.0	1000
		V$NKX25.01	-804	(+)	aggttcAAGTgattctcct	1.0	1000
	V$NOLF	V$OLF1.01	-91	(+)	tgagagTCCCagaagaggagccc	1.0	0.838
	V$NR2F	V$ARP1.01	-554	(-)	gctgtatgatcatgGGTCagtgcct	1.0	0.857
		V$COUPTFII.01	-841	(-)	gtgcagtgagccaaGGTCacgccac	1.0	0.863
		V$HNF4A.01	-657	(+)	ctcggccagtCAAAgtgctgggatt	1.0	0.926
		V$HNF4G.01	-1873	(-)	ccagaaaccccAAAGtccttttttg	1.0	0.948
	V$P53F	V$P53.07	-1758	(+)	gccaaCATGgcaaaacctggtctct	1.0	0.811
		V$TP63.01	-1759	(-)	gagaccaggttttgcCATGttggcc	1.0	0.847
		V$TP63.01	-2081	(-)	gagactgggtttcaaCATGttgact	1.0	0.884
		V$P53.02	-1235	(+)	acagatgtgtgctacCATGcccagc	1.0	0.910
	V$PAX6	V$PAX6.02	-93	(+)	cctgagagtcCCAGaagag	1.0	0.878
	V$PBXC	V$PBX3.01	-1507	(+)	gtttggaaTGACtgcaa	1.0	0.948
	V$PCBE	V$PREB.01	-2176	(-)	cagcaTCAGatccca	1.0	0.891
		V$PREB.01	-252	(-)	ccttaTCAGagccca	1.0	0.958
	V$PDX1	V$IPF1.01	-1482	(+)	gcattaagtTAATgacttc	1.0	0.849
	V$PIT1	V$PIT1.04	-1432	(-)	agtccttgaTCATtaagat	1.0	0.840
		V$PIT1.03	-966	(+)	atcacaaatTCATttttaa	1.0	0.891
		V$PIT1.01	-1049	(+)	tttatTTATttatttttct	1.0	0.926
		V$PIT1.01	-1546	(+)	attttTTATccatatatca	1.0	0.965
	V$PLAG	V$PLAG1.01	-2212	(-)	gaGAGGtgccaggcagggcacga	1.0	0.903
	V$RBP2	V$PLU1_JARID1B.01	-2186	(+)	GCACagcac	1.0	0.989
	V$RBPF	V$RBPJK.01	-2378	(+)	tgcaTGGGaatgg	1.0	0.903
	V$RORA	V$REV-ERBA.02	-559	(-)	atgatcatggGTCAgtgccttaccc	1.0	0.806
		V$VERBA.01	-1791	(+)	atcacttgaGGTCaggagtttgaga	1.0	0.921
	V$RP58	V$RP58.01	-1237	(-)	cacaCATCtgtat	1.0	0.922
	V$RREB	V$RREB1.01	-176	(-)	aCCCAaatcacctgg	1.0	0.832
	V$RUSH	V$SMARCA3.01	-1539	(+)	atCCATatatc	1.0	0.969
		V$SMARCA3.02	-1008	(+)	tagaACTTatt	1.0	0.986
		V$SMARCA3.02	-2141	(+)	cagcACTTttg	1.0	0.993
		V$SMARCA3.02	-929	(+)	caatACTTgtt	1.0	0.993
	V$RXRF	V$RAR_RXR.01	-2397	(+)	gctggggctagAGGTtggatgcatg	1.0	0.800
		V$THRA.01	-1977	(+)	tccttgaacccaggAGGTgagtttg	1.0	0.820
		V$VDR_RXR.06	-2371	(+)	gaatgggtggcatggAGGTgatggc	1.0	0.844
		V$RXRA.01	-843	(-)	gcagtgagccaaGGTCacgccactg	1.0	0.848
		V$CAR_RXR.01	-850	(-)	gccaaGGTCacgccactgcactcca	1.0	0.865
		V$THR.01	-1797	(+)	aggtggatcacttGAGGtcaggagt	1.0	0.873
		V$RXRA.01	-556	(-)	tgtatgatcatgGGTCagtgcctta	1.0	0.931
	V$SAL1	V$SALL1.01	-1055	(-)	aaATAAagaaaag	1.0	0.967
		V$SALL1.01	-1211	(-)	aaATAAaaattag	1.0	0.977
	V$SAL2	V$SALL2.01	-2369	(+)	atggGTGGcat	1.0	0.921
		V$SALL2.01	-2223	(+)	gaggGTGGcgt	1.0	0.921
	V$SATB	V$SATB1.01	-1394	(-)	aatAATAataatcat	1.0	0.942
		V$SATB1.01	-991	(+)	attAATAacatacag	1.0	0.943
		V$SATB1.01	-1382	(-)	aatAATAgtcataat	1.0	0.954
		V$SATB1.01	-1397	(-)	aatAATAatcataat	1.0	0.961
	V$SF1F	V$SF1.01	-838	(-)	gagcCAAGgtcacgc	1.0	0.993
	V$SIX3	V$SIX3.02	-2154	(+)	acacctgTAATcccagcactt	1.0	0.945
		V$SIX3.02	-645	(-)	atgcctgTAATcccagcactt	1.0	0.946
	V$SIXF	V$SIX1.01	-943	(-)	gaatagcTATCaaaa	1.0	0.844
	V$SMAD	V$SMAD3.01	-272	(+)	gaaGTCTgggc	1.0	0.994
		V$GC_SBE.01	-2425	(+)	aggggCTCCag	1.0	1000
	V$SNAI	V$SNAI3.01	-2154	(-)	attacAGGTgt	1.0	0.992
		V$SNAI2.01	-339	(-)	aggaCAGGtgg	1.0	0.998
	V$SORY	V$SOX21.01	-1386	(-)	caaCAATaatagtcataataata	1.0	0.801
		V$SOX21.03	-948	(-)	attGAATagctatcaaaatattt	1.0	0.806
		V$HBP1.02	-1479	(+)	ttaagttAATGacttctatatgc	1.0	0.832
		V$SOX21.03	-2361	(-)	tctGAATggccatcacctccatg	1.0	0.846
		V$SOX5.01	-460	(+)	tccctaCAATacaacatacgtgg	1.0	0.875
		V$HBP1.01	-335	(-)	gctgcaggAATGacccaggacag	1.0	0.876
		V$SRY.02	-1393	(+)	tgattATTAttattatgactatt	1.0	0.884
		V$HMGA.01	-969	(-)	tttaaaaatgAATTtgtgatcca	1.0	0.885
		V$SRY.02	-1390	(+)	ttattATTAttatgactattatt	1.0	0.886
		V$SOX4.01	-1879	(+)	acaaaACAAaaaaggactttggg	1.0	0.920
		V$HMGIY.01	-379	(+)	caggAATTtgcagttcctccgcg	1.0	0.921
		V$SOX5.01	-1383	(-)	tagcaaCAATaatagtcataata	1.0	0.989
	V$SP1F	V$SP2.01	-1929	(-)	cacccaggctGGACtgc	1.0	0.841
		V$SP1.03	-2307	(+)	ttccgGGGCggagggag	1.0	0.941
	V$SPZ1	V$SPZ1.01	-2299	(+)	cGGAGggagtg	1.0	0.942
		V$SPZ1.01	-66	(-)	gGGAGggtcca	1.0	0.951
		V$SPZ1.01	-293	(-)	gGGAGggtgag	1.0	0.962
	V$SREB	V$SREBP.03	-678	(-)	ggaTCACctgagggc	1.0	0.948
		V$SREBP.04	-844	(-)	aggTCACgccactgc	1.0	0.971
	V$STAF	V$STAF.02	-1611	(-)	tcttgctctatcaCCCAggctgcagtgcagt	1.0	0.854
	V$STAT	V$STAT5B.01	-90	(+)	gagagtcccAGAAgaggag	1.0	0.929
		V$STAT5B.01	-1040	(-)	ctgccactcAGAAaaataa	1.0	0.935
		V$STAT3.02	-2256	(+)	aggcTTCCtggtctccctg	1.0	0.950
		V$STAT5B.01	-1453	(-)	taaatgctcAGAAcaggac	1.0	0.952
	V$STEM	V$OCT3_4.01	-1945	(-)	tgcagcaGCATgatctcag	1.0	0.811
		V$OCT3_4.01	-1320	(+)	tgcagtgGCATgatcatag	1.0	0.812
	V$TAIP	V$CSRNP1.01	-1910	(+)	AGAGtga	1.0	1000
		V$CSRNP1.01	-820	(-)	AGAGtgc	1.0	1000
		V$CSRNP1.01	-466	(-)	AGAGtgg	1.0	1000
	V$TALE	V$MEIS1.01	-870	(+)	tctccatcTGTCatcca	1.0	0.969
	V$TEAF	V$TEF1.01	-2376	(-)	accCATTcccatg	1.0	0.855
		V$TEAD4.01	-381	(-)	gcaaATTCctgcc	1.0	0.931
		V$TEAD.01	-1507	(-)	agtCATTccaaac	1.0	0.952
		V$TEAD4.01	-327	(+)	ggtcATTCctgca	1.0	0.975
	V$THAP	V$THAP1.01	-270	(+)	agtctgGGCAg	1.0	0.919
	V$WHNF	V$WHN.01	-2165	(-)	gagACGCcagc	1.0	0.957
	V$XBBF	V$RFX4.03	-396	(+)	acaGTTGctgggagaggca	1.0	0.809
		V$RFX4.03	-2265	(+)	tggGTTGcaaggcttcctg	1.0	0.843
		V$RFX1.01	-2265	(-)	caggaagccttGCAAccca	1.0	0.928
		V$RFX5.01	-396	(-)	tgcctctcccAGCAactgt	1.0	0.961
		V$RFX6.01	-1172	(-)	gaccagcctgggcAACAta	1.0	0.971
		V$RFX5.01	-1370	(-)	ctctaaaaatAGCAacaat	1.0	0.973
	V$YBXF	V$YB1.01	-657	(-)	ttgacTGGCcgag	1.0	0.913
		V$YB1.01	-2352	(-)	ctgaaTGGCcatc	1.0	0.930
	V$YY1F	V$YY1.03	-1765	(-)	gttttgCCATgttggccaggctg	1.0	0.854
		V$REX1.01	-2353	(+)	tgatggCCATtcagactggcagc	1.0	0.884
	V$ZF01	V$SZF1.01	-36	(+)	cctGGGTataagagccaccaccgcc	1.0	0.832
	V$ZF02	V$ZBTB7.03	-196	(-)	tgggtCCCCtcccctacgccctc	1.0	0.973
	V$ZF04	V$ZID.01	-1595	(-)	ttGCTCtatcacc	1.0	0.912
	V$ZF05	V$ZFP410.01	-771	(+)	gtagatgGGATtata	1.0	0.852
		V$ZFP410.01	-2181	(+)	gcacatgGGATctga	1.0	0.873
		V$ZFP410.01	-1532	(-)	aagattgGGATgata	1.0	0.877
	V$ZF07	V$ZNF263.01	-67	(+)	gtggaccCTCCcctgcc	1.0	0.923
		V$ZNF263.02	-356	(+)	ttctcctcCTCCgctgc	1.0	0.924
		V$ZNF263.01	-2304	(-)	tcactccCTCCgccccg	1.0	0.936
		V$ZNF263.01	-358	(+)	cgttctcCTCCtccgct	1.0	0.947
		V$ZNF263.01	-191	(-)	gggtcccCTCCcctacg	1.0	0.952
	V$ZF08	V$ZNF354C.01	-491	(+)	tggctCCACac	1.0	0.973
		V$ZNF354C.01	-1797	(-)	gtgatCCACct	1.0	0.979
	V$ZF10	V$PRDM14.01	-1360	(+)	tttTTAGagacggac	1.0	0.917
	V$ZF11	V$ZBTB3.01	-162	(-)	accaGCCAgga	1.0	0.994
	V$ZF15	V$ZSCAN10.01	42	(-)	gctcgaggcTGCGctag	1.0	0.811
	V$ZF18	V$ZNF750.01	-1998	(+)	cgggaGGCTgaggca	1.0	1000
	V$ZF21	V$ZNF660.01	-797	(+)	agTGATtctcctgcctcag	1.0	0.827
	V$ZF5F	V$ZF5.01	-121	(+)	tagggtGCGCtctag	1.0	0.959
	V$ZFHX	V$AREB6.01	-808	(-)	cttgaACCTgagt	1.0	0.933
		V$AREB6.01	-2123	(-)	aatccACCTgcgt	1.0	0.937
		V$DELTAEF1.02	-2157	(+)	ctcacACCTgtaa	1.0	0.985
		V$DELTAEF1.01	-676	(-)	ggatcACCTgagg	1.0	0.991
		V$DELTAEF1.02	-342	(+)	tgcccACCTgtcc	1.0	0.996
		V$AREB6.04	-882	(-)	actctGTTTcaaa	1.0	0.997
	V$ZICF	V$ZIC3.03	-2339	(+)	actggCAGCgggcaggcga	1.0	0.917
	V$ZTRE	V$ZTRE.04	-55	(-)	aagGGAGtggctggcag	1.0	0.961
		V$ZTRE.04	-2297	(+)	gagGGAGtgagcaaaag	1.0	0.962
		V$ZTRE.03	-47	(+)	caCTCCcttaccctggg	1.0	0.965
		V$ZTRE.03	-2305	(-)	caCTCCctccgccccgg	1.0	0.969
		V$ZTRE.04	-188	(+)	aggGGAGgggacccagg	1.0	0.983
		V$ZTRE.04	-70	(-)	aggGGAGggtccacagg	1.0	0.983
		V$ZTRE.04	-297	(-)	gagGGAGggtgagacca	1.0	0.984
		V$ZTRE.03	-289	(+)	ccCTCCctctgccaaca	1.0	0.988
		V$ZTRE.03	-196	(-)	ccCTCCcctacgccctc	1.0	0.989
		V$ZTRE.03	-62	(+)	ccCTCCcctgccagcca	1.0	0.989

## Sheet: Intron 1
	Family	Matrix	Position	Orientation	Sequence	Core similarity	Matrix similarity
	V$AP1F	V$FOSL1.01	295	(+)	ttgtgAGTCccct	1.0	0.854
	V$AP1R	V$VMAF.01	115	(-)	cgagggtcgggGTCAgctttgggta	1.0	0.832
	V$AP2F	V$TCFAP2C.02	153	(-)	acagCCTGaggtcag	1.0	0.941
	V$BEDF	V$ZBED4.01	24	(-)	tgcGGGCggagtgac	1.0	0.964
	V$BRAC	V$EOMES.03	44	(-)	ggggaaaattggTGTGagggcttatggac	1.0	0.992
	V$CREB	V$ATF.01	185	(-)	tgaagaTGACgagggccaaca	1.0	0.913
		V$ATF.02	148	(+)	ctacccTGACctcaggctgtc	1.0	0.833
		V$ATF7.01	147	(-)	acagcctgagGTCAgggtagg	1.0	0.892
		V$CREB.02	188	(-)	ggttgaagaTGACgagggcca	1.0	0.912
		V$XBP1.01	167	(-)	acagttagACGTggacacaga	1.0	0.890
	V$CSEN	V$DREAM.01	149	(-)	agGTCAgggta	1.0	0.992
	V$EGRF	V$WT1.02	206	(-)	ccatgggGGAGgaccaggt	1.0	0.966
	V$ESRR	V$ESRRA.02	121	(-)	aaatcgagggtcggGGTCagctt	1.0	0.924
	V$ETSF	V$ERG.02	217	(-)	aggagagaGGAAaccatgggg	1.0	0.956
	V$EVI1	V$MEL1.03	192	(-)	ggttgaaGATGacgagg	1.0	0.984
	V$GCMF	V$GCM1.02	28	(+)	ctccgCCCGcagctc	1.0	0.868
		V$GCM1.03	211	(+)	gtcctCCCCcatggt	1.0	0.888
	V$GFI1	V$GFI1.02	103	(-)	gtaAATCagaccaca	1.0	0.930
	V$GLIF	V$GLIS3.01	243	(-)	aaagCCCCccagtccct	1.0	0.898
		V$GLIS3.01	77	(-)	ggggCCCCccaggatca	1.0	0.923
	V$GRHL	V$GRHL2.01	203	(+)	tcAACCtggtcct	1.0	0.877
	V$HAML	V$AML1.02	100	(+)	ctctGTGGtctgatt	1.0	0.987
	V$HAND	V$TAL1ALPHAE47.01	280	(+)	caacaggCAGAtggcttgtga	1.0	0.874
	V$HESF	V$BHLHB2.02	170	(-)	gttagaCGTGgacac	1.0	0.866
	V$HICF	V$HIC1.01	4	(+)	agaTGCCagctca	1.0	0.902
	V$HOMF	V$HMX2.01	230	(+)	tctctcctgCTTAagggac	1.0	0.914
		V$HMX2.01	235	(-)	ccccagtccCTTAagcagg	1.0	0.921
	V$HOXC	V$MEIS1.03	134	(+)	ccctcGATTtactccta	1.0	0.873
		V$MEIS1.03	106	(+)	ggtctGATTtacccaaa	1.0	0.941
	V$IKRS	V$LYF1.01	259	(+)	ttcTGGGaggggt	1.0	0.987
	V$INSM	V$INSM1.01	262	(+)	tgggaGGGGtaaa	1.0	0.915
	V$KLFS	V$BKLF.02	259	(+)	ttctgGGAGgggtaaaggc	1.0	0.983
		V$KLF6.01	206	(-)	ccatgGGGGaggaccaggt	1.0	0.939
		V$KLF7.03	21	(-)	ctgcGGGCggagtgacttg	1.0	0.882
	V$MAZF	V$PATZ1.01	259	(+)	ttctgggaGGGGtaaaggctgcaacaggcag	1.0	1000
	V$MIZ1	V$MIZ1.01	49	(+)	taagcCCTCac	1.0	0.981
	V$MYBL	V$CMYB.01	271	(+)	taaaggctgCAACaggcagat	1.0	0.945
		V$CMYB.02	172	(+)	gtccacgtcTAACtgttggcc	1.0	0.963
	V$MYOD	V$TCFE2A.02	88	(-)	cagagtcaGATGgggcc	1.0	0.949
		V$TCFE2A.02	281	(+)	aacaggcaGATGgcttg	1.0	0.983
	V$MZF1	V$MZF1.01	298	(-)	gaGGGGactca	1.0	0.992
		V$MZF1.01	64	(-)	gtGGGGaaaat	1.0	1000
	V$NEUR	V$ATOH1.01	282	(-)	aagcCATCtgcctgt	1.0	0.995
		V$NGN_NEUROD.01	89	(+)	gcccCATCtgactct	1.0	0.989
	V$NFAT	V$NFAT.01	217	(-)	gagagaGGAAaccatgggg	1.0	0.960
		V$NFAT5.02	56	(-)	gtggGGAAaattggtgtga	1.0	0.891
	V$NOLF	V$OLF1.01	231	(-)	ccccagTCCCttaagcaggagag	1.0	0.826
	V$NR2F	V$COUPTFII.01	148	(-)	cacagacagcctgaGGTCagggtag	1.0	0.801
	V$NR2F	V$TR2_TR4.01	119	(-)	aaatcgagggtcggGGTCagctttg	1.0	0.801
	V$PBXC	V$PBX3.01	19	(-)	gggcggagTGACttggg	1.0	0.954
	V$PLAG	V$PLAG1.01	211	(-)	gaGAGGaaaccatgggggaggac	1.0	0.887
		V$PLAG1.01	298	(-)	aaGAGGcctggtgaggggactca	1.0	0.890
	V$RORA	V$VERBA.01	143	(-)	acagcctgaGGTCagggtaggagta	1.0	0.941
	V$RXRF	V$RXRA.01	146	(-)	cagacagcctgaGGTCagggtagga	1.0	0.833
		V$RXRA.01	117	(-)	atcgagggtcggGGTCagctttggg	1.0	0.843
		V$VDR_RXR.05	183	(-)	gttGAAGatgacgagggccaacagt	1.0	0.838
	V$SAL4	V$SALL4.01	39	(-)	aTGGAcggagc	1.0	0.992
	V$SFZF	V$SNAIL.01	52	(+)	gcccTCACaccaa	1.0	0.974
	V$SMAD	V$SMAD.01	163	(+)	gctGTCTgtgt	1.0	0.966
	V$SNAI	V$SCRT2.01	277	(+)	ctgcaaCAGGcagat	1.0	0.867
	V$SP1F	V$SP1.02	24	(-)	gagctgcGGGCggagtgac	1.0	0.924
	V$SREB	V$SREBP.04	53	(+)	cccTCACaccaattt	1.0	0.933
	V$STAT	V$STAT5B.01	253	(-)	acccctcccAGAAaagccc	1.0	0.945
	V$TAIP	V$CSRNP1.01	71	(-)	AGAGtgg	1.0	1000
	V$TZAP	V$ZBTB48.01	241	(-)	agtCCCTta	1.0	0.968
	V$ZF02	V$ZBP89.01	208	(+)	ctggtcctCCCCcatggtttcct	1.0	0.969
		V$ZBTB7.03	253	(-)	ctttaCCCCtcccagaaaagccc	1.0	0.921
		V$ZNF300.01	72	(-)	tggggccCCCCaggatcagagtg	1.0	1000
		V$ZNF300.01	238	(-)	aaaagccCCCCagtcccttaagc	1.0	1000
	V$ZF07	V$ZNF263.02	206	(+)	acctggtcCTCCcccat	1.0	0.940
	V$ZF37	V$ZNF37A.01	228	(+)	cctctCTCC	1.0	0.959
	V$ZF42	V$ZNF692.01	84	(-)	gaTGGGgcccccc	1.0	0.881
	V$ZFXY	V$ZFX.01	308	(-)	gaGGCCtggtg	1.0	0.988
	V$ZTRE	V$ZTRE.03	253	(-)	ccCTCCcagaaaagccc	1.0	0.995
		V$ZTRE.04	261	(+)	ctgGGAGgggtaaaggc	1.0	1000

## Sheet: Intron 2
	Family	Matrix	Position	Orientation	Sequence	Core similarity	Matrix similarity
	O$INRE	O$DINR.01	2850	(+)	aaTCAGttgac	1	0.943
	O$TF2B	O$BRE.01	1242	(-)	ccgCGCC	1	1.000
	O$TF3A	O$TFIIIA.02	645	(-)	acgcctgtaatcccagcactttgggaggccgagatGGGAggat	1	0.813
	O$VTBP	O$ATATA.01	1541	(+)	aaatatgTAAGatgtca	1	0.828
		O$ATATA.01	1638	(-)	ccctattTAAGgggaca	1	0.903
		O$MTATA.01	710	(-)	cttttTAAAaagctaag	1	0.873
		O$MTATA.01	715	(+)	cttttTAAAaagggcct	1	0.874
		O$MTATA.01	1628	(+)	cccttTAAAttgtcccc	1	0.889
	O$XCPE	O$XCPE1.01	1243	(+)	gcGCGGtagct	1	0.863
	V$AARF	V$AARE.01	598	(+)	gTTTCacca	1	0.953
		V$AARE.01	3057	(-)	gTTTCacca	1	0.953
	V$ABDB	V$HOXB9.02	1214	(+)	gggaaacaTAAAaaata	1	0.900
		V$HOXC13.02	1038	(+)	cggcctccTAAAgtgct	1	0.890
		V$HOXC13.02	1269	(-)	aggcctccTAAAgtgct	1	0.890
		V$HOXD13.01	938	(-)	ataataaaTAAAaatta	1	0.924
	V$AHRR	V$AHRARNT.01	1962	(+)	caggagaatggCGTGaaaccaggag	1	0.924
		V$AHRARNT.03	3100	(-)	gggattacagGCGTgcaccaccacg	1	0.956
		V$NXF_ARNT.01	1783	(-)	gggattacagaCGTGagccaccacg	1	0.904
		V$NXF_ARNT.01	164	(+)	aggagtggggaCGTGggggccagaa	1	0.921
	V$AIRE	V$AIRE.01	1102	(+)	atTTATttattgttt	1	0.806
		V$AIRE.01	952	(+)	taTTATtatttgttt	1	0.836
	V$AP1R	V$NRL.02	2088	(-)	ttgtattttcAGCAgagatgagatt	1	0.983
		V$TCF11MAFG.01	2462	(+)	gaatatgatgcGTCAtgggtgtaca	1	0.873
	V$AP2F	V$TCFAP2A.02	3432	(-)	ggggCCTGggggcct	1	0.959
		V$TCFAP2A.02	2341	(-)	tgtcCCTGgggatcc	1	0.961
		V$TCFAP2B.01	3431	(+)	gagGCCCccaggccc	1	0.869
		V$TCFAP2C.02	2907	(+)	ccagCCTGggggaca	1	0.965
	V$AP4R	V$AP4.01	2349	(+)	agggaCAGCtgagggaa	1	0.900
	V$ARID	V$ARID5A.01	819	(+)	gcacaATATtatagctcactt	1	0.952
		V$ARID5A.01	812	(-)	ctataATATtgtgccactgca	1	0.980
		V$BRIGHT.01	926	(-)	taaaaATTAaaaattaaatta	1	0.945
		V$BRIGHT.01	2263	(+)	aaaaaATTAaaaaggtggcca	1	0.95
		V$BRIGHT.01	919	(-)	taaaaATTAaattagttgggc	1	0.952
	V$ATBF	V$ATBF1.01	929	(+)	tttaatttttAATTttt	1	0.823
		V$ATBF1.01	929	(-)	aaaaattaaaAATTaaa	1	0.850
	V$BCDF	V$CRX.01	1796	(+)	gtctgTAATcccagcac	1	0.942
		V$PCE1.01	921	(+)	ccaacTAATttaatttt	1	0.902
	V$BCL6	V$BCL6.04	3419	(+)	ggcTTCCtggaggaggc	1	0.950
	V$BEDF	V$ZBED4.01	1826	(+)	gacGGGCggatcacg	1	0.931
	V$BNCF	V$BNC.01	1169	(-)	caggggtctcTGTCctgtt	1	0.865
		V$BNC.01	3395	(-)	cctgccgcccTGTCctcgg	1	0.871
		V$BNC.01	1613	(-)	agggaacctcTGTCcgcac	1	0.892
	V$BRAC	V$EOMES.02	3275	(+)	tgtgagcgaaGGTGtggtggtgggaatct	1	0.907
		V$SPT.01	2652	(-)	tgggattacagGTGTgagttgctgtaccc	1	1
		V$SPT.01	2962	(-)	tgggattacagGTGTgagacaccgtgcct	1	1
		V$TBX20.02	2114	(+)	attagccaggcatggtGACAggtgcctgt	1	0.966
	V$BRNF	V$BRN2.03	366	(+)	ctgtgcttcATTTtctttt	1	0.927
		V$BRN3.01	941	(+)	tttttatttATTAttatta	1	0.845
		V$BRN3.02	931	(+)	taattttTAATttttattt	1	0.897
		V$BRN3.02	2260	(-)	accttttTAATttttttga	1	0.913
		V$BRN4.01	920	(+)	cccaactaattTAATtttt	1	0.890
		V$BRN4.01	732	(+)	taacacgttgaTAATgatt	1	0.902
		V$BRN4.01	1790	(+)	gctcacgtctgTAATccca	1	0.909
		V$TST1.01	1363	(+)	acaaaATTAccagggcgtg	1	0.903
		V$TST1.01	2263	(+)	aaaaaATTAaaaaggtggc	1	0.917
		V$TST1.02	921	(-)	taaaaaTTAAattagttgg	1	0.800
	V$BTBF	V$KAISO.01	253	(-)	attcCTGCcattgca	1	0.994
	V$BZIP	V$CEBPE_ATF4.01	2007	(-)	agtggcGCAAtct	1	0.954
	V$CAAT	V$CAAT.01	742	(-)	gaggCCAAtcattat	1	0.965
		V$NFY.04	129	(+)	ccacCCAAtagccag	1	0.923
	V$CABL	V$CABL.01	392	(-)	aaAACAaaaac	1	0.997
		V$CABL.01	401	(-)	aaAACAaaaaa	1	0.997
		V$CABL.01	413	(-)	aaAACAaaaaa	1	0.997
	V$CART	V$CART1.01	921	(+)	ccaacTAATttaatttttaat	1	0.934
		V$PROP1.02	921	(-)	attaaaaattaaATTAgttgg	1	0.905
		V$PRRX1.01	1900	(+)	acaaaaAATTagctgggcatg	1	0.838
		V$RAX.01	3083	(+)	tacaaaAATTagccggacgtg	1	0.861
		V$SHOX2.01	916	(-)	aaattaAATTagttgggcatg	1	0.864
	V$CDEF	V$CDE.01	1240	(+)	cgggCGCGgtagc	1	0.870
		V$CDE.01	3189	(-)	gtgcCGCGatctc	1	0.887
	V$CDXF	V$CDX2.03	940	(+)	atttttatTTATtattatt	1	0.911
		V$CDX2.03	1100	(+)	ttatttatTTATtgtttac	1	0.992
	V$CEBP	V$CEBPE.02	794	(-)	cagcttggGCAAcag	1	0.993
		V$CEBPG.01	793	(+)	tctgTTGCccaagct	1	0.846
		V$CEBPG.01	2006	(+)	aagaTTGCgccactg	1	0.868
	V$CHOP	V$CHOP.01	1474	(-)	tagtGCAAtggca	1	0.901
		V$CHOP.01	456	(+)	gagtGCAAtggca	1	0.906
		V$CHOP.01	250	(+)	gggtGCAAtggca	1	0.907
		V$CHOP.02	480	(+)	cacTGCAacctct	1	0.974
		V$CHOP.02	3172	(-)	cacTGCAacctcc	1	0.974
	V$CHRF	V$CHR.01	2177	(+)	tcacTTGAatcct	1	0.923
	V$CIZF	V$NMP4.01	115	(-)	agAAAAagagt	1	0.970
		V$NMP4.01	764	(-)	ggAAAAaaaaa	1	0.978
		V$ZNF384.01	762	(-)	aAAAAaaaagt	1	1
		V$ZNF384.01	1529	(+)	aAAAAaaaagt	1	1
		V$ZNF384.01	2074	(+)	aAAAAaaaagg	1	1
		V$ZNF384.01	2784	(+)	aAAAAaaaagc	1	1
		V$ZNF384.01	3255	(+)	aAAAAaaaaga	1	1
	V$CLOX	V$CDP.02	736	(-)	atgaggcCAATcattatcaacgt	1	0.967
		V$CPHX.01	2204	(-)	agTGATgcgatctcagctcactg	1	0.855
	V$CP2F	V$CP2.01	2648	(+)	ggCTGGgtacagcaactca	1	0.933
	V$CREB	V$ATF.02	1543	(-)	atcatcTGACatcttacatat	1	0.835
		V$ATF1.02	2462	(-)	cacccaTGACgcatcatattc	1	0.918
		V$ATF6.02	3091	(+)	ttagccgGACGtggtggtgca	1	0.888
		V$CJUN_ATF2.01	627	(+)	aactccTGACctcaagtgatc	1	0.993
		V$CJUN_ATF2.01	1719	(-)	agctccTGACctcaggtgatc	1	0.995
		V$CJUN_ATF2.01	3016	(-)	aactccTGACctcaggtgatc	1	0.995
		V$CREB.02	2465	(-)	gtacacccaTGACgcatcata	1	0.898
		V$E4BP4.01	1537	(+)	agtcaaatatGTAAgatgtca	1	0.865
		V$XBP1.01	1785	(-)	gattacagACGTgagccacca	1	0.883
		V$XBP1.01	166	(+)	gagtggggACGTgggggccag	1	0.903
	V$CTCF	V$CTCF.01	20	(+)	aggccgggctggcaGGGGacttccaac	1	0.807
	V$CTIP	V$BCL11A.01	1325	(+)	ccTGACcaaaatg	1	0.910
		V$BCL11A.01	605	(-)	ccTGACcaacatg	1	0.914
	V$DICE	V$DICE.01	3321	(+)	ggtcCTCTccacgct	1	0.891
	V$DLXF	V$DLX3.01	2419	(+)	cctggggagTAATttcaag	1	0.916
		V$DLX3.02	3084	(-)	acgtccggcTAATttttgt	1	0.931
		V$DLX3.02	1901	(-)	atgcccagcTAATtttttg	1	0.936
	V$E2FF	V$E2F.02	2027	(+)	agcctgggcGAAAgagc	1	0.849
		V$E2F.03	1238	(+)	gccggGCGCggtagctc	1	0.914
		V$E2F1_DP1.01	1967	(+)	gaatGGCGtgaaaccag	1	0.942
		V$E2F7.02	3289	(+)	tggtggtGGGAatctgc	1	0.880
		V$E2F7.02	1583	(+)	atgaggaGGGAagggag	1	0.890
	V$EBOX	V$ATF6.01	1370	(-)	gccaCCACgccctggta	1	0.932
		V$ATF6.01	313	(+)	tctgCCACtccccagct	1	0.940
		V$CMYC.02	1831	(-)	ctgacctCGTGatccgc	1	0.924
		V$MAX.03	2567	(-)	tctgcCACGggccaggc	1	0.910
		V$MAX.03	3092	(-)	accacCACGtccggcta	1	0.928
		V$MAX.03	167	(-)	gccccCACGtccccact	1	0.950
		V$MYCMAX.01	1832	(+)	cggatCACGaggtcagg	1	0.845
		V$NMYC.02	1185	(+)	ctgccctCGTGgagctg	1	0.936
		V$USF.03	2568	(+)	cctggccCGTGgcagac	1	0.908
		V$USF1.01	633	(-)	aggaTCACttgaggtca	1	0.956
	V$EGRF	V$WT1.01	172	(+)	ggacgTGGGggccagaagg	1	0.926
	V$EREF	V$ER.04	608	(+)	gttgGTCAggctggtctcg	1	0.898
		V$ER.04	1316	(-)	tttgGTCAggctggtcttg	1	0.901
	V$ETSF	V$CETS1P54.01	3089	(+)	aattagCCGGacgtggtggtg	1	0.942
		V$ELF5.01	31	(-)	acccagttGGAAgtcccctgc	1	0.904
		V$ELF5.01	2594	(+)	tcataactGGAAgttgggaag	1	0.944
		V$ELK1.01	2362	(-)	ctctgcctGGAAggcccttcc	1	0.845
		V$ERG.02	3259	(+)	aaaaagaaGGAAaggctgtga	1	0.950
		V$ETS2.01	255	(+)	caatggcAGGAattcagatca	1	0.869
		V$ETV1.02	3413	(-)	ctcctccaGGAAgccctctcc	1	0.986
		V$GABPA.02	1436	(+)	tgaacctgGGAAgtggaggtt	1	0.894
		V$PDEF.01	1851	(-)	gttagccaGGATggtctcgat	1	0.953
	V$EVI1	V$EVI1.02	371	(-)	aagaaAAGAaaatgaag	1	0.899
		V$EVI1.02	376	(-)	cagaaAAGAaaagaaaa	1	0.899
		V$MEL1.02	2087	(-)	cagcagaGATGagattt	1	0.992
		V$MEL1.02	872	(-)	ttggaaaGATGaggtag	1	0.994
	V$FAST	V$FAST1.01	1092	(+)	cctgttgttTATTtatt	1	0.901
	V$FKHD	V$FHXB.01	944	(-)	ataataATAAtaaataa	1	0.864
		V$FOXA1.01	1210	(+)	gtaggggaAACAtaaaa	1	0.941
		V$FOXO1.01	1161	(+)	gaggagtgAACAggaca	1	0.892
		V$FOXP1.01	1107	(-)	aagaagtAAACaataaa	1	0.991
		V$FOXP1_ES.01	385	(-)	aaacaaaAACAgaaaag	1	1
		V$FOXP1_ES.01	391	(-)	caaaaaaAACAaaaaca	1	1
		V$FOXP1_ES.01	400	(-)	aaaaaaaAACAaaaaaa	1	1
		V$FOXP1_ES.01	412	(-)	atctcaaAACAaaaaaa	1	1
		V$FOXP1_ES.01	956	(-)	tctacaaAACAaataat	1	1
		V$FREAC7.01	1096	(-)	aataaaTAAAtaaacaa	1	0.966
		V$HFH1.01	936	(-)	aataaaTAAAaattaaa	1	0.845
		V$HFH1.01	1216	(+)	gaaacaTAAAaaataag	1	0.852
		V$HFH3.01	1092	(-)	aataaatAAACaacagg	1	0.994
		V$HNF3B.01	953	(-)	acaaaacaAATAataat	1	0.976
		V$XFD2.01	940	(-)	taataaTAAAtaaaaat	1	0.892
	V$FXRE	V$FXRE.01	3011	(-)	AGGTgatccacct	1	0.808
		V$FXRE.01	3011	(+)	AGGTggatcacct	1	0.836
	V$GATA	V$GATA.01	2305	(-)	tgctGATAtgttc	1	0.939
		V$GATA1.06	776	(+)	tagaGATAgggtc	1	0.992
		V$GATA4.01	737	(+)	cgttGATAatgat	1	0.921
	V$GCF2	V$LRRFIP1.01	3433	(+)	ggcCCCCaggccccgggag	1	0.830
	V$GCMF	V$GCM1.01	3354	(+)	gttgcCCCTcagagc	1	0.856
		V$GCM1.01	2502	(-)	catttCCCTcatgca	1	0.977
		V$GCM1.03	1207	(-)	tgtttCCCCtactag	1	0.872
	V$GCNR	V$RTR.01	997	(-)	caggagtTCAAgaccagcc	1	0.824
		V$RTR.01	1308	(+)	cgggagtTCAAgaccagcc	1	0.828
	V$GFI1	V$GFI1.01	2085	(+)	cgaAATCtcatctct	1	0.961
		V$GFI1.01	301	(+)	taaAATCccagctct	1	0.971
		V$GFI1B.01	3148	(+)	gagAATCactggaat	1	0.860
	V$GLIF	V$GLI3.02	1645	(-)	caggCCACcctatttaa	1	0.904
		V$GLIS3.01	3301	(+)	tctgCCCCcctcagaac	1	0.902
	V$GREF	V$ARE.02	2317	(-)	tccgttccttctGTTCttt	1	0.946
		V$GRE.02	2317	(+)	aaaGAACagaaggaacgga	1	0.823
		V$GRE.02	2381	(+)	aggGAACagccagtgcaaa	1	0.919
		V$GRE.03	2381	(-)	tttgcactggcTGTTccct	1	0.960
		V$PRE.01	2925	(-)	acagggtcttgTGTTctca	1	0.871
	V$HAND	V$SCX.01	2125	(+)	atggtgacaggTGCCtgtaat	1	0.944
		V$SCX.01	544	(+)	ttacaggcatgTGCCagcaca	1	0.968
		V$SCX.01	899	(+)	ctacagacatgTGCCaccatg	1	0.980
		V$TAL1ALPHAE47.01	1549	(+)	aagatgtCAGAtgatattaag	1	0.882
		V$TAL1BETAHEB.01	883	(+)	ttccaagCAGAtgggactaca	1	0.901
	V$HASF	V$HAS.01	1374	(-)	cacCACGccct	1	0.923
		V$HAS.01	3096	(-)	cacCACGtccg	1	0.925
		V$HAS.01	171	(-)	cccCACGtccc	1	0.950
	V$HBOX	V$EN1.01	1626	(-)	ggggacaaTTTAaagggaa	1	0.822
		V$EN1.02	2260	(+)	tcaaaaaAATTaaaaaggt	1	0.864
		V$EVX2.01	1898	(-)	cccagcTAATtttttgtat	1	0.815
		V$GBX2.01	564	(+)	actggctAATTtttgtatt	1	0.830
		V$GSH1.01	1363	(-)	cacgccctggTAATtttgt	1	0.873
		V$GSH1.01	916	(+)	catgcccaacTAATttaat	1	0.911
		V$GSH2.01	920	(+)	cccaacTAATttaattttt	1	0.966
	V$HDBP	V$HDBP1_2.01	1654	(-)	ccatgcCCGGccaggccac	1	0.866
		V$HDBP1_2.01	1230	(-)	ccgcgcCCGGcctggactt	1	0.875
	V$HDGF	V$HDGF.01	623	(+)	ctcgAACTcctgacctcaagtgatcctcccatctcgg	1	0.918
		V$HDGF.01	3004	(-)	ctcaAACTcctgacctcaggtgatccacctgcctcgg	1	0.964
	V$HEAT	V$HSF1.04	182	(-)	gtgagccctccctgaaccTTCTggc	1	0.884
		V$HSF2.02	173	(+)	gacgtgggggccAGAAggttcaggg	1	0.970
	V$HESF	V$HES1.01	1921	(+)	gtggcggGTGCctgt	1	0.925
		V$HES1.01	547	(+)	caggcatGTGCcagc	1	0.929
	V$HICF	V$HIC1.01	24	(-)	cccTGCCagcccg	1	0.911
		V$HIC1.02	2445	(+)	gtgTGCCcagggg	1	0.957
		V$HIC1.02	915	(+)	ccaTGCCcaacta	1	0.962
	V$HIFF	V$ARNT.01	730	(-)	attatcaaCGTGttaag	1	0.891
		V$HIF1.01	1787	(+)	gtggctcACGTctgtaa	1	0.874
		V$HIF1.01	168	(-)	ggcccccACGTccccac	1	0.895
		V$HRE.02	1788	(-)	attacagaCGTGagcca	1	0.971
		V$HRE.02	3092	(+)	tagccggaCGTGgtggt	1	0.977
		V$HRE.02	167	(+)	agtggggaCGTGggggc	1	0.989
	V$HNF1	V$HMBOX.01	976	(+)	aaagtcttGTTAtgttg	1	0.870
		V$HNF1.02	740	(+)	tgaTAATgattggcctc	1	0.846
		V$TCF2.01	291	(+)	gtccccgaGTTAaaatc	1	0.801
	V$HNFP	V$MIZF.01	3169	(+)	ggCGGAggttgcagtgagc	1	0.843
		V$MIZF.01	3367	(-)	ccCGGAcctcagcaccagc	1	0.843
		V$MIZF.01	3094	(+)	gcCGGAcgtggtggtgcac	1	0.919
	V$HOMF	V$BARHL1.01	1899	(-)	gcccagcTAATtttttgta	1	0.878
		V$BARX2.01	736	(+)	acgttgaTAATgattggcc	1	0.955
		V$HHEX.01	927	(+)	aatttaattttTAATtttt	1	0.972
		V$HHEX.01	2264	(-)	ggccaccttttTAATtttt	1	0.972
		V$HMX2.03	1559	(+)	atgataTTAAgtgctatga	1	0.875
		V$HMX3.02	1635	(+)	aattgtccccTTAAatagg	1	0.925
		V$HMX3.02	1555	(+)	tcagatgataTTAAgtgct	1	0.933
		V$HMX3.02	1560	(-)	ttcatagcacTTAAtatca	1	0.950
		V$LBX2.01	920	(-)	aaaaattaAATTagttggg	1	0.894
		V$MSX.01	924	(+)	actaattTAATttttaatt	1	0.989
		V$MSX.01	931	(+)	taattttTAATttttattt	1	0.989
		V$MSX.01	2260	(-)	accttttTAATttttttga	1	0.989
		V$MSX2.01	919	(+)	gcccaaCTAAtttaatttt	1	0.987
		V$TLX1.01	1451	(+)	gaggtttCGGTgagccgag	1	0.879
	V$HOXC	V$HOXC9.02	940	(+)	atttttaTTTAttatta	1	0.914
		V$HOXC9.02	1096	(+)	ttgtttaTTTAtttatt	1	0.914
		V$HOXC9.02	1100	(+)	ttatttaTTTAttgttt	1	0.927
	V$HOXF	V$HOXA4.01	926	(+)	taatttAATTtttaatttt	1	0.832
		V$HOXB6.01	2423	(+)	gggagtAATTtcaaggatg	1	0.831
		V$HOXB6.01	1358	(-)	cctggtAATTttgtatttt	1	0.841
		V$HOXC5.01	2261	(+)	caaaaaAATTaaaaaggtg	1	0.840
		V$HOXC8.01	2420	(-)	ccttgaaATTActccccag	1	0.850
	V$HOXH	V$MEIS1A_HOXA9.01	2129	(+)	TGACaggtgcctgta	1	0.807
		V$MEIS1B_HOXA9.01	2948	(-)	TGACattttttttct	1	0.823
	V$HZIP	V$HOMEZ.01	503	(-)	ggagaATCGcttgaa	1	0.832
	V$IKRS	V$IK2.01	2605	(+)	agttGGGAagagg	1	0.985
		V$IK2.01	2994	(+)	ctttGGGAagccg	1	0.988
		V$IKZF3.01	1586	(+)	aggagGGAAggga	1	0.974
		V$IKZF3.01	2294	(+)	gcctgGGAAggga	1	0.984
		V$IKZF3.01	2299	(+)	ggaagGGAAcata	1	0.995
		V$LYF1.01	491	(-)	accTGGGagacag	1	0.983
	V$IKZF	V$PEGASUS.01	3006	(+)	gaggcaGGTGgat	1	0.964
	V$INSM	V$INSM1.01	123	(-)	tgggtGGGGcaga	1	0.903
		V$INSM1.01	72	(+)	tgttgGGGGcttt	1	0.905
		V$INSM1.01	29	(+)	tggcaGGGGactt	1	0.959
	V$IRFF	V$IRF1.01	1863	(+)	ctggctaacacagtGAAAccccgtc	1	0.878
		V$IRF3.01	380	(-)	aaaaaacaaaaacaGAAAagaaaag	1	0.856
		V$IRF4.01	375	(-)	acaaaaacagaaaaGAAAagaaaat	1	0.941
		V$IRF4.03	1448	(-)	gatctcggctcaccGAAAcctccac	1	0.982
		V$IRF7.01	757	(-)	tctctaagGAAAaaaaaagtcctat	1	0.866
		V$IRF7.01	364	(-)	aaagaaaaGAAAatgaagcacagag	1	0.871
		V$ISRE.02	370	(-)	aacagaaaagaaaaGAAAatgaagc	1	0.881
	V$IRXF	V$IRX5.01	901	(-)	ggcaCATGtctgt	1	0.892
		V$IRX5.01	902	(+)	cagaCATGtgcca	1	0.892
	V$KLFS	V$BKLF.01	44	(+)	aactGGGTggggatgctct	1	0.978
		V$BKLF.01	87	(-)	accaGGGTggggtaagggc	1	0.980
		V$BKLF.02	191	(+)	ttcagGGAGggctcaccgt	1	0.935
		V$BTEB3.01	2042	(-)	ttttgagatGGAGtctcgc	1	0.934
		V$BTEB3.01	3226	(-)	ttttgagatGGAGtcttgc	1	0.934
		V$BTEB3.01	420	(+)	ttttgagatGGAGttttgc	1	0.941
		V$EKLF.01	93	(-)	ctctccaccaGGGTggggt	1	0.908
		V$GKLF.01	1181	(-)	gctccacgagggcAGGGgt	1	0.871
		V$GKLF.01	1581	(+)	aaatgaggagggaAGGGag	1	0.948
		V$GKLF.02	1622	(-)	acaatttAAAGggaacctc	1	0.976
		V$GKLF.03	1371	(+)	accagggcGTGGtggcgca	1	0.988
		V$GKLF.03	1776	(+)	ggctgggcGTGGtggctca	1	0.988
		V$IKLF.01	120	(-)	tattGGGTggggcagaaaa	1	0.985
		V$KKLF.01	2525	(+)	ggccaggaGGGGagcaggg	1	0.924
		V$KKLF.01	1594	(+)	agggagatGGGGagtgtat	1	0.952
		V$KKLF.01	315	(-)	acagagctGGGGagtggca	1	0.966
		V$KLF12.01	162	(+)	tcaggaGTGGggacgtggg	1	0.915
		V$KLF12.01	2888	(-)	agtacaGTGGccacgatgg	1	0.962
		V$KLF2.01	1695	(+)	cactttGGGTggctaagcc	1	0.981
		V$KLF2.01	89	(-)	ccaccaGGGTggggtaagg	1	0.982
		V$KLF2.01	42	(+)	ccaactGGGTggggatgct	1	0.986
		V$KLF2.01	122	(-)	gctattGGGTggggcagaa	1	0.991
		V$KLF7.02	2028	(+)	gcctgGGCGaaagagcgag	1	0.880
		V$KLF7.02	1825	(+)	agacgGGCGgatcacgagg	1	0.908
	V$KOX8	V$ZNF708.01	2343	(+)	atccccagggACAGctg	1	0.894
	V$LEFF	V$LEF1.01	3468	(-)	cgggacaCAAAgggctc	1	0.898
	V$LHXF	V$ISL1.01	223	(-)	gcttcagtcTAATgtccaactca	1	0.827
		V$ISL2.01	2257	(+)	gtctcaaaaaaATTAaaaaggtg	1	0.889
		V$LHX2.01	918	(-)	ttaaaaattaAATTagttgggca	1	0.851
		V$LHX3.02	925	(+)	ctaatttaattttTAATttttat	1	0.846
		V$LHX3.02	918	(+)	tgcccaactaattTAATttttaa	1	0.892
		V$LMX1A.02	922	(+)	caactaatTTAAtttttaatttt	1	0.931
		V$LMX1A.02	929	(+)	tttaatttTTAAtttttatttat	1	0.931
		V$LMX1A.02	2258	(-)	ccacctttTTAAtttttttgaga	1	0.931
		V$LMX1B.01	950	(-)	tctacaaaacaaaTAATaataat	1	0.918
		V$LMX1B.01	947	(-)	acaaaacaaataaTAATaataaa	1	0.936
		V$LMX1B.01	944	(-)	aaacaaataataaTAATaaataa	1	0.94
	V$LTFM	V$LACTOFERRIN.01	1148	(+)	gGCACtagg	1	0.897
		V$LACTOFERRIN.01	1065	(+)	gGCACtggt	1	0.91
	V$LTSM	V$LTSM.01	1550	(-)	tatcatctgaCATCt	1	0.942
		V$LTSM.02	1849	(+)	agatcgagacCATCc	1	0.974
	V$MAZF	V$MAZ.01	1582	(+)	aatgagGAGGgaagggagatggggagtgtat	1	0.910
		V$MAZ.01	2525	(+)	ggccagGAGGggagcagggagacccaaagtg	1	0.934
		V$MAZ.02	191	(+)	ttcagGGAGggctcaccgtgagaggcagtcc	1	0.883
		V$MAZ.03	2603	(+)	gaagttgggaagagggtGGAGgaggtggtct	1	0.829
		V$MAZ.03	3413	(+)	ggagagggcttcctggaGGAGgcccccaggc	1	0.841
		V$MAZ.03	1146	(+)	ctggcactagggatggaGGAGtgaacaggac	1	0.847
		V$MAZ.03	2606	(+)	gttgggaagagggtggaGGAGgtggtctaag	1	0.873
		V$PATZ1.01	44	(+)	aactgggtGGGGatgctctgggcctggctgt	1	0.973
		V$PATZ1.01	75	(-)	accagggtGGGGtaagggcagaaagccccca	1	0.973
		V$PATZ1.01	108	(-)	tattgggtGGGGcagaaaaagagtcccctct	1	0.973
	V$MEF2	V$MEF2.04	1348	(+)	gtctctactaaAAATacaaaatt	1	0.801
		V$MEF2.04	572	(-)	atctctactaaAAATacaaaaat	1	0.802
		V$MEF2.06	1215	(+)	ggaaacataaaAAATaagtccag	1	0.895
		V$SL1.01	769	(-)	caagaccCTATctctaaggaaaa	1	0.872
	V$MEF3	V$MEF3.01	610	(+)	tggTCAGgctggt	1	0.918
		V$MEF3.01	1320	(-)	tggTCAGgctggt	1	0.918
	V$MIRF	V$ZNF768.01	330	(+)	ctgtgttggtgaaagagtgaaagtgactatacctcTCTGtgcttcattt	1	0.953
	V$MITF	V$MIT.01	901	(+)	acagaCATGtgccac	1	0.945
		V$MIT.01	546	(+)	acaggCATGtgccag	1	0.953
	V$MOKF	V$MOK2.02	2356	(+)	gctgagggaagggCCTTccag	1	0.984
		V$MOK2.02	716	(+)	tttttaaaaagggCCTTaaca	1	0.992
		V$MOK2.02	2394	(-)	gcctgtctcagggCCTTtgca	1	1
	V$MYBL	V$CMYB.01	1087	(-)	ataaataaaCAACaggctggg	1	0.945
		V$CMYB.01	65	(-)	gaaagccccCAACagccaggc	1	0.983
		V$MYBL1.02	34	(+)	ggggacttccAACTgggtggg	1	0.848
		V$MYBL2.01	2588	(+)	taacagtcaTAACtggaagtt	1	0.901
		V$VMYB.05	2320	(+)	gaacagaaggAACGgagagag	1	0.937
	V$MYOD	V$E47.02	2662	(-)	ggattacaGGTGtgagt	1	0.932
		V$E47.02	2972	(-)	ggattacaGGTGtgaga	1	0.935
		V$MYOD.01	3450	(+)	aggtGGCAccaggggaa	1	0.893
		V$MYOD.02	2349	(-)	ttccctCAGCtgtccct	1	0.946
		V$MYOGENIN.03	2348	(+)	cagggaCAGCtgaggga	1	0.974
		V$SGN1.01	2126	(+)	tggtgaCAGGtgcctgt	1	0.959
		V$TCF12.01	3004	(+)	ccgaggcaGGTGgatca	1	0.985
		V$TCFE2A.01	2806	(-)	ggactacaGGTGcatgc	1	0.986
		V$TCFE2A.02	1550	(+)	agatgtcaGATGatatt	1	0.942
		V$TCFE2A.02	884	(+)	tccaagcaGATGggact	1	0.946
	V$MYRF	V$MYRF.01	552	(+)	atgtgCCAGcaca	1	0.954
		V$MYRF.01	1142	(-)	tagtgCCAGgaca	1	0.969
	V$MZF1	V$MZF1.01	109	(+)	gaGGGGactct	1	0.992
		V$MZF1.01	2531	(+)	gaGGGGagcag	1	0.992
		V$MZF1.01	50	(+)	gtGGGGatgct	1	1
		V$MZF1.01	168	(+)	gtGGGGacgtg	1	1
		V$MZF1.02	1211	(+)	taGGGGaaaca	1	1
	V$NACA	V$NACA1.01	55	(-)	ggccCAGAgcatc	1	0.934
		V$NACA1.01	1078	(-)	tgggCAGAgtggc	1	0.934
		V$NACA1.01	1172	(+)	aggaCAGAgaccc	1	0.934
		V$NACA1.01	1616	(+)	cggaCAGAggttc	1	0.934
		V$NACA1.01	360	(-)	agcaCAGAgaggt	1	0.95
		V$NACA1.01	2278	(+)	tggcCAGAgaagg	1	0.95
	V$NBRE	V$NUR77.01	1531	(+)	aaaaaaaGTCAaata	1	0.93
		V$NUR77.01	2952	(+)	aaaaaatGTCAggca	1	0.949
	V$NEUR	V$MASH1.01	885	(-)	gtcccatCTGCttgg	1	0.985
		V$NGN_NEUROD.01	1767	(+)	atcgCATCtggctgg	1	0.982
		V$NGN_NEUROD.01	1551	(-)	atatCATCtgacatc	1	0.989
	V$NF1F	V$NF1.01	471	(+)	atcTTGGctcactgcaacctc	1	0.834
		V$NF1.01	1990	(-)	atcTTGGctcactgcaagctc	1	0.853
	V$NFAT	V$NFAT.01	762	(-)	ctctaaGGAAaaaaaaagt	1	0.977
		V$NFAT5.01	1211	(+)	taggGGAAacataaaaaat	1	0.834
		V$NFAT5.01	760	(-)	ctaaGGAAaaaaaaagtcc	1	0.897
		V$NFAT5.02	872	(-)	gcttGGAAagatgaggtag	1	0.885
	V$NFKB	V$CREL.01	2363	(+)	gaagggccTTCCagg	1	0.926
		V$CREL.01	32	(+)	caggggacTTCCaac	1	0.95
		V$NFKAPPAB50.01	2538	(+)	gcaGGGAgacccaaa	1	0.832
		V$NFKAPPAB50.01	50	(+)	gtgGGGAtgctctgg	1	0.865
		V$NFKAPPAB50.01	2336	(-)	ctgGGGAtccctctc	1	0.877
		V$NFKAPPAB50.01	2337	(+)	agaGGGAtccccagg	1	0.9
	V$NGRE	V$IR1_NGRE.01	3419	(+)	ggcttcctGGAGgag	1	0.812
	V$NKRF	V$NKRF.01	848	(+)	aacTCCTgggc	1	0.854
		V$NKRF.01	755	(-)	aagTCCTatga	1	0.868
		V$NKRF.01	1008	(+)	aacTCCTgtgc	1	0.905
	V$NKX6	V$NKX61.01	926	(+)	taatTTAAtttttaa	1	0.917
		V$NKX61.01	933	(+)	atttTTAAtttttat	1	0.917
		V$NKX61.01	1558	(-)	gcacTTAAtatcatc	1	0.917
		V$NKX61.01	2262	(-)	ctttTTAAttttttt	1	0.917
		V$NKX63.01	944	(-)	aataaTAATaaataa	1	0.86
	V$NKXH	V$NKX25.01	634	(+)	gacctcAAGTgatcctccc	1	1
		V$NKX25.01	1424	(-)	aggttcAAGTgattctcct	1	1
		V$NKX25.01	2170	(-)	ggattcAAGTgattctccc	1	1
		V$NKX25.02	1554	(-)	gcactTAATatcatctgac	1	0.884
		V$NKX25.05	1122	(+)	ttcacTGAGtgcctattct	1	0.986
		V$NKX31.01	1224	(+)	aaaaatAAGTccaggccgg	1	0.849
		V$NKX31.04	1561	(+)	gatattaAGTGctatgaag	1	0.996
		V$NKX32.01	1440	(+)	cctgggaAGTGgaggtttc	1	0.961
	V$NOLF	V$EBF1.01	2410	(-)	aattacTCCCcaggacaggcctg	1	0.892
		V$EBF1.01	3449	(-)	gctcatTCCCctggtgccacctc	1	0.901
		V$EBF1.01	2338	(+)	gagggaTCCCcagggacagctga	1	0.994
		V$OLF1.02	2337	(-)	cagctgTCCCtggggatccctct	1	0.934
	V$NR2F	V$HNF4A.01	2386	(+)	acagccagtgCAAAggccctgagac	1	0.934
		V$HNF4A.01	2539	(+)	cagggagaccCAAAgtgcataggac	1	0.963
		V$TR2.01	627	(-)	ggaggatcacttgaGGTCaggagtt	1	0.831
		V$TR2_TR4.01	1173	(-)	tccacgagggcaggGGTCtctgtcc	1	0.849
	V$NRF1	V$NRF1.02	1381	(+)	ggtggCGCAtgcctgta	1	0.814
	V$OCT1	V$OCT1.03	942	(+)	ttttatttATTAtta	1	0.868
		V$OCT1.05	458	(-)	atCATGccattgcac	1	0.893
		V$OCT1.05	2798	(-)	tgCATGccactatgc	1	0.897
	V$OSRF	V$OSR2.01	1243	(+)	gcgcgGTAGctca	1	0.88
	V$OVOL	V$OVOL1.01	2583	(-)	atgactGTTAcaagt	1	0.839
	V$P53F	V$P53.03	891	(+)	agatgggactacagaCATGtgccac	1	0.925
		V$P53.03	900	(-)	ttgggcatggtggcaCATGtctgta	1	0.932
		V$P53.04	1652	(-)	gccacCATGcccggccaggccaccc	1	0.812
		V$P53.05	2567	(-)	gttaCAAGtctgccacgggccaggc	1	0.823
		V$P53.08	1373	(+)	cagggcgtggtggcgCATGcctgta	1	0.866
		V$P53.08	1653	(+)	ggtggcctggccgggCATGgtggct	1	0.866
		V$P53.08	901	(+)	acagacatgtgccacCATGcccaac	1	0.899
	V$PARF	V$VBP.01	1538	(+)	gtcaaatatGTAAgatg	1	0.891
	V$PAX3	V$PAX3.02	2970	(+)	tgtcTCACacctgtaatcc	1	0.859
		V$PAX3.03	2470	(+)	tgcgtCATGggtgtacaca	1	0.96
	V$PAX5	V$PAX5.03	3326	(-)	ccttgGCACtgtgggccacagcgtggaga	1	0.827
		V$PAX5.04	2862	(-)	tggtggctcACTGcagcctcaacctcctg	1	0.873
	V$PAX6	V$PAX6.01	2461	(-)	ccatgACGCatcatattcc	1	0.804
		V$PAX6.02	1224	(+)	aaaaataagtCCAGgccgg	1	0.892
	V$PAXH	V$PAX4.02	921	(-)	aattaAATTagttgg	1	0.851
	V$PEG3	V$PEG3.01	1765	(+)	aaatcgcatcTGGCt	1	0.839
	V$PIT1	V$PIT1.01	1099	(+)	tttatTTATttattgttta	1	0.926
		V$PIT1.04	1568	(-)	tcattttctTCATagcact	1	0.838
	V$PLAG	V$PLAG1.01	1586	(+)	agGAGGgaagggagatggggagt	1	0.896
		V$PLAG1.01	3374	(+)	ctGAGGtccgggccagggaggcc	1	0.907
		V$PLAG1.01	3389	(+)	ggGAGGccgaggacagggcggca	1	0.933
	V$PLZF	V$PLZF.01	2887	(-)	gagTACAgtggccacgatggt	1	0.861
	V$PRDF	V$BLIMP1.01	333	(+)	tgttggtGAAAgagtgaaa	1	0.831
		V$PRDM1.02	341	(+)	aaagagtGAAAgtgactat	1	0.974
	V$PURA	V$PURALPHA.01	1033	(-)	ggAGGCcgaggct	1	0.972
		V$PURALPHA.01	3390	(+)	ggAGGCcgaggac	1	0.973
		V$PURALPHA.01	3166	(+)	ggAGGCggaggtt	1	0.986
	V$RBPF	V$RBPJK.01	2293	(+)	tgccTGGGaaggg	1	0.89
		V$RBPJK.01	1438	(+)	aaccTGGGaagtg	1	0.892
		V$RBPJK.02	3291	(+)	gtggTGGGaatct	1	0.965
	V$RORA	V$REV(-)ERBA.01	1316	(-)	ctccattttgGTCAggctggtcttg	1	0.908
		V$REV(-)ERBA.01	602	(+)	caccatgttgGTCAggctggtctcg	1	0.912
		V$RORA1.01	1833	(+)	ggatcacgaGGTCaggagatcgaga	1	0.934
		V$VERBA.01	3017	(+)	atcacctgaGGTCaggagtttgaga	1	0.92
		V$VERBA.01	622	(-)	atcacttgaGGTCaggagttcgaga	1	0.921
		V$VERBA.01	1720	(+)	atcacctgaGGTCaggagctcgaga	1	0.923
	V$RP58	V$ZBTB18.01	1767	(+)	atcgcaTCTGgct	1	0.959
	V$RREB	V$RREB1.01	2641	(-)	aCCCAgcccaccttg	1	0.802
		V$RREB1.01	11	(+)	cCCCAagccaggccg	1	0.829
	V$RUSH	V$SMARCA3.02	758	(+)	taggACTTttt	1	0.986
		V$SMARCA3.02	1227	(-)	ctggACTTatt	1	0.986
	V$RXRF	V$RAR_RXR.02	1830	(+)	ggcggatcacgaGGTCaggagatcg	1	0.941
		V$RAR_RXR.03	185	(+)	agaagGTTCagggagggctcaccgt	1	0.896
		V$RARG.01	1744	(-)	attttgccatTTTGgccaggctagt	1	0.857
		V$RXRA.01	1171	(-)	cacgagggcaggGGTCtctgtcctg	1	0.863
		V$THR.01	3011	(+)	aggtggatcacctGAGGtcaggagt	1	0.873
		V$THR.01	628	(-)	gggaggatcacttGAGGtcaggagt	1	0.874
		V$THR.01	1714	(+)	aggcagatcacctGAGGtcaggagc	1	0.881
		V$VDR_RXR.01	3385	(+)	gccagggaggccGAGGacagggcgg	1	0.855
		V$VDR_RXR.01	834	(-)	gcccaggagttgGAGGccgaagtga	1	0.886
		V$VDR_RXR.01	3379	(+)	gtccgggccaggGAGGccgaggaca	1	0.891
	V$SAL1	V$SALL1.01	1093	(-)	aaATAAacaacag	1	0.962
		V$SALL1.01	937	(-)	aaATAAaaattaa	1	0.977
		V$SALL1.01	941	(-)	taATAAataaaaa	1	0.981
		V$SALL1.01	1219	(+)	acATAAaaaataa	1	0.997
	V$SAL2	V$SALL2.01	1650	(+)	taggGTGGcct	1	0.921
		V$SALL2.01	46	(+)	ctggGTGGgga	1	0.959
		V$SALL2.01	126	(-)	ttggGTGGggc	1	0.964
		V$SALL2.01	93	(-)	caggGTGGggt	1	0.986
	V$SATB	V$SATB1.01	944	(-)	aatAATAataaataa	1	0.959
		V$SATB1.01	947	(-)	aatAATAataataaa	1	0.961
		V$SATB1.01	941	(-)	aatAATAaataaaaa	1	0.984
	V$SF1F	V$FTF.01	3346	(+)	gtgcCAAGgttgccc	1	0.955
	V$SFZF	V$SNAIL.01	2660	(+)	caacTCACacctg	1	0.967
	V$SIX3	V$SIX3.02	2976	(+)	acacctgTAATcccagcactt	1	0.945
		V$SIX3.02	1255	(+)	aggcctgTAATcccagcactt	1	0.946
		V$SIX3.02	2666	(+)	acacctgTAATcccagcactc	1	0.956
	V$SNAI	V$SNAI1.01	3004	(+)	ccgaggCAGGtggat	1	0.93
		V$SNAI2.01	2126	(+)	tggtgaCAGGtgcct	1	0.998
		V$SNAI3.01	2664	(-)	ggattacAGGTgtga	1	0.992
		V$SNAI3.01	2808	(-)	ggactacAGGTgcat	1	0.992
		V$SNAI3.01	2974	(-)	ggattacAGGTgtga	1	0.992
	V$SORY	V$SOX1.04	1120	(-)	acaGAATaggcactcagtgaaga	1	0.807
		V$SOX12.01	947	(-)	acaaaACAAataataataataaa	1	0.895
		V$SOX3.01	2239	(+)	aggtgaCAAAgggagactgtctc	1	0.991
		V$SOX3.01	3461	(-)	gggacaCAAAgggctcattcccc	1	0.995
		V$SOX4.01	391	(-)	aaaaaACAAaaaaaacaaaaaca	1	0.92
		V$SOX4.01	403	(-)	tcaaaACAAaaaaaaaaacaaaa	1	0.92
		V$SOX5.01	1097	(-)	agtaaaCAATaaataaataaaca	1	0.996
		V$SOX5.02	816	(+)	gtggcACAAtattatagctcact	1	0.884
		V$SOX5.02	1623	(-)	aggggACAAtttaaagggaacct	1	0.894
		V$SOX6.01	969	(+)	tagagACAAagtcttgttatgtt	1	0.987
		V$SOX9.03	2242	(+)	tgACAAagggagactgtctcaaa	1	0.831
		V$SRY.02	945	(+)	tatttATTAttattatttgtttt	1	0.884
		V$SRY.02	948	(+)	ttattATTAttatttgttttgta	1	0.884
	V$SP1F	V$SP1.02	1822	(+)	cagagacGGGCggatcacg	1	0.858
		V$SP4.03	3161	(+)	atccaggaGGCGgaggttg	1	0.865
		V$SP4.03	1978	(+)	aaccaggaGGCGgagcttg	1	0.91
		V$TIEG.01	313	(-)	agagctGGGGagtggcaga	1	0.858
		V$TIEG.01	1596	(+)	ggagatGGGGagtgtatgt	1	0.916
	V$SPZ1	V$SPZ1.01	3	(-)	gGGAGggtctt	1	0.959
		V$SPZ1.01	1586	(+)	aGGAGggaagg	1	0.962
	V$SREB	V$SREBP.03	1294	(+)	agaTCACctgagatc	1	0.948
		V$SREBP.03	1718	(+)	agaTCACctgaggtc	1	0.948
		V$SREBP.03	3015	(+)	ggaTCACctgaggtc	1	0.948
		V$SREBP.04	1966	(-)	gttTCACgccattct	1	0.923
	V$SRFF	V$SRF.05	2277	(+)	gtggccagagAAGGcctgc	1	0.876
	V$STAF	V$ZNF76.01	2664	(+)	tcacacctgtaaTCCCagcactctgagaggc	1	0.838
	V$STAT	V$STAT1.02	3416	(-)	cctcctccaGGAAgccctc	1	0.887
		V$STAT3.02	3418	(+)	gggcTTCCtggaggaggcc	1	0.945
		V$STAT3.02	2367	(+)	ggccTTCCaggcagaggga	1	0.97
		V$STAT5A.01	879	(+)	atctTTCCaagcagatggg	1	0.88
	V$STEM	V$OCT3_4.01	2800	(-)	tacaggtGCATgccactat	1	0.81
	V$TAIP	V$CSRNP1.01	343	(+)	AGAGtga	1	1
		V$CSRNP1.01	1079	(-)	AGAGtgg	1	1
		V$CSRNP1.01	1501	(+)	AGAGtga	1	1
		V$CSRNP1.01	2681	(-)	AGAGtgc	1	1
	V$TALE	V$MEIS1.01	2125	(-)	caggcaccTGTCaccat	1	1
		V$TGIF.01	1545	(+)	atgtaagatGTCAgatg	1	1
	V$TEAF	V$TEAD.01	3459	(-)	gctCATTcccctg	1	0.937
		V$TEAD4.01	259	(-)	ctgaATTCctgcc	1	0.932
	V$THAP	V$THAP1.01	1928	(-)	actacaGGCAc	1	0.902
	V$TZAP	V$ZBTB48.01	2486	(-)	ggtCCCTgt	1	0.961
		V$ZBTB48.01	217	(+)	agtCCCTga	1	0.969
	V$VEZF	V$VEZF1.01	2615	(+)	agggtgGAGGaggtg	1	0.94
		V$VEZF1.01	2618	(+)	gtggagGAGGtggtc	1	0.948
	V$WHNF	V$WHN.01	2467	(-)	atgACGCatca	1	0.958
	V$XBBF	V$RFX5.01	2648	(+)	ggctgggtacAGCAactca	1	0.942
		V$RFX6.01	986	(-)	gaccagcctgggcAACAta	1	0.971
		V$RFX6.01	3207	(+)	ctccagcctgggcAACAga	1	0.976
	V$YBXF	V$YB1.01	1074	(-)	cagagTGGCtcat	1	0.942
		V$YB1.01	745	(+)	atgatTGGCctca	1	0.962
	V$YY1F	V$REX1.01	1470	(+)	atcgtgCCATtgcactacagcct	1	0.871
		V$REX1.01	244	(-)	ttcctgCCATtgcacccatcagc	1	0.906
		V$YY1.02	414	(-)	aaaactCCATctcaaaacaaaaa	1	0.946
		V$YY1.04	2882	(+)	gagccaCCATcgtggccactgta	1	0.839
		V$YY2.01	1746	(-)	attttgCCATtttggccaggcta	1	0.97
		V$YY2.01	1322	(-)	gtttctCCATtttggtcaggctg	1	0.985
		V$YY2.02	1956	(-)	ttcacgCCATtctcctgcctcag	1	0.835
	V$ZF01	V$ZNF350.01	107	(+)	gagaggggactctTTTTctgccccaccca	1	0.854
	V$ZF02	V$ZBTB7.01	3300	(+)	atctgcCCCCctcagaactcagg	1	0.953
		V$ZKSCAN3.01	38	(-)	agcatCCCCacccagttggaagt	1	1
		V$ZKSCAN3.01	89	(+)	ccttaCCCCaccctggtggagag	1	1
		V$ZKSCAN3.01	122	(+)	ttctgCCCCacccaatagccaga	1	1
		V$ZNF300.01	315	(+)	tgccactCCCCagctctgtgttg	1	0.994
		V$ZNF300.01	2410	(-)	aattactCCCCaggacaggcctg	1	0.994
	V$ZF06	V$ZBTB7.02	2623	(-)	ttaGACCacctcc	1	0.974
	V$ZF07	V$ZNF263.01	1581	(-)	cccttccCTCCtcattt	1	0.941
		V$ZNF263.01	2617	(-)	agaccacCTCCtccacc	1	0.943
		V$ZNF263.02	2615	(-)	accacctcCTCCaccct	1	0.931
		V$ZNF263.03	2530	(-)	tctccctgCTCCcctcc	1	0.964
	V$ZF08	V$ZNF354C.01	1191	(-)	cagctCCACga	1	0.973
		V$ZNF354C.01	3011	(-)	gtgatCCACct	1	0.979
	V$ZF10	V$PRDM14.01	772	(+)	tccTTAGagataggg	1	0.857
	V$ZF11	V$ZBTB3.01	1772	(-)	cccaGCCAgat	1	0.989
		V$ZBTB3.01	65	(-)	aacaGCCAggc	1	0.991
		V$ZBTB3.01	2385	(+)	aacaGCCAgtg	1	0.992
		V$ZBTB3.01	2495	(-)	tgcaGCCAgag	1	0.994
	V$ZF12	V$ZFP652.01	729	(-)	atcaacgtgTTAAgg	1	0.828
	V$ZF15	V$ZSCAN10.01	686	(+)	gtgagccacTGCGcctg	1	0.8
	V$ZF18	V$ZNF750.01	1949	(+)	cgggaGGCTgaggca	1	1
	V$ZF21	V$ZNF660.01	1417	(-)	agTGATtctcctgcctcag	1	0.827
		V$ZNF660.01	3139	(-)	agTGATtctcctgcctcag	1	0.827
		V$ZNF660.01	862	(+)	agTGATcctcctacctcat	1	0.83
		V$ZNF660.01	2838	(-)	acTGATtctcctgcctcag	1	0.838
	V$ZF26	V$ZNF396.01	2030	(+)	ctgggCGAAag	1	0.845
	V$ZF29	V$ZNF213.01	13	(+)	ccaagccAGGCcggg	1	0.816
		V$ZNF213.01	1087	(-)	aaacaacAGGCtggg	1	0.82
		V$ZNF213.01	270	(+)	agatcacAGGCtcag	1	0.835
	V$ZF33	V$ZBTB24.01	3317	(-)	cgtggagAGGAcctgag	1	0.866
		V$ZBTB24.01	752	(+)	gcctcatAGGActtttt	1	0.878
		V$ZBTB24.01	1199	(-)	ccctactAGGAcatcag	1	0.883
		V$ZBTB24.02	2557	(+)	ataggaCAGGgcctggc	1	0.862
		V$ZBTB24.02	2396	(-)	ctgtctCAGGgcctttg	1	0.873
		V$ZBTB24.02	59	(-)	aacagcCAGGcccagag	1	0.88
		V$ZBTB24.02	3433	(+)	ggccccCAGGccccggg	1	0.887
		V$ZBTB24.02	2561	(-)	acgggcCAGGccctgtc	1	0.89
	V$ZF37	V$ZNF37A.01	106	(-)	cccctCTCC	1	0.932
		V$ZNF37A.01	1587	(-)	cttccCTCC	1	0.947
		V$ZNF37A.01	2333	(-)	cctctCTCC	1	0.959
	V$ZF41	V$ZFP41.01	2193	(-)	tgcaaaCTCTgcc	1	0.806
	V$ZF43	V$ZNF322.01	2396	(-)	agGCCTgtctcagggcctttg	1	0.813
	V$ZF45	V$ZNF134.01	2847	(+)	gagaaTCAGttgacc	1	0.833
	V$ZF46	V$ZNF436.01	3418	(-)	tcctccagGAAGccc	1	0.998
	V$ZF47	V$ZNF449.01	1082	(-)	acaggctGGGCagag	1	0.88
		V$ZNF449.01	1773	(+)	tctggctGGGCgtgg	1	0.891
	V$ZF57	V$ZFP57.01	3402	(-)	cccTGCCgccctg	1	0.959
		V$ZFP57.01	3191	(-)	gagTGCCgcgatc	1	0.966
	V$ZF5F	V$ZBTB14.01	1237	(+)	ggccgggCGCGgtagct	1	0.949
	V$ZF5F	V$ZF5.03	1236	(-)	gctacCGCGcccggcct	1	0.879
	V$ZF64	V$ZFP64.01	274	(-)	ggggaCCCGgctctgagcctgtg	1	0.802
		V$ZFP64.03	2705	(+)	ggattgcttgagcCCGGgagttt	1	0.941
		V$ZFP64.03	3432	(+)	aggcccccaggccCCGGgaggtg	1	0.952
	V$ZF85	V$ZNF85.01	2004	(-)	gtggcgcAATCttgg	1	0.9
	V$ZFHX	V$AREB6.03	2129	(-)	caggCACCtgtca	1	0.962
		V$AREB6.03	2807	(+)	catgCACCtgtag	1	0.973
		V$DELTAEF1.01	1294	(+)	agatcACCTgaga	1	0.991
		V$DELTAEF1.01	1718	(+)	agatcACCTgagg	1	0.991
		V$DELTAEF1.01	3015	(+)	ggatcACCTgagg	1	0.991
		V$DELTAEF1.02	2663	(+)	ctcacACCTgtaa	1	0.985
		V$DELTAEF1.02	2973	(+)	ctcacACCTgtaa	1	0.985
	V$ZFXY	V$ZFX.01	1279	(+)	gaGGCCtaggc	1	0.976
		V$ZFX.01	62	(+)	tgGGCCtggct	1	0.982
		V$ZFX.01	16	(-)	ccGGCCtggct	1	0.986
		V$ZFX.01	1232	(-)	ccGGCCtggac	1	0.988
		V$ZFX.01	2564	(+)	agGGCCtggcc	1	0.99
		V$ZFX.01	1654	(+)	gtGGCCtggcc	1	0.992
		V$ZFX.01	3436	(-)	ggGGCCtgggg	1	0.997
	V$ZICF	V$ZIC2.02	3323	(-)	ggccaCAGCgtggagagga	1	0.904
	V$ZTRE	V$ZTRE.01	3439	(+)	caggccccGGGAggtgg	1	0.836
		V$ZTRE.03	318	(+)	caCTCCccagctctgtg	1	0.971
		V$ZTRE.03	1593	(-)	caCTCCccatctccctt	1	0.971
		V$ZTRE.03	7	(+)	ccCTCCccaagccaggc	1	0.99
		V$ZTRE.03	185	(-)	ccCTCCctgaaccttct	1	0.995
		V$ZTRE.04	310	(-)	tggGGAGtggcagagct	1	0.959
		V$ZTRE.04	1601	(+)	tggGGAGtgtatgtgcg	1	0.959
		V$ZTRE.04	193	(+)	cagGGAGggctcaccgt	1	0.998

## Sheet: Intron 3
	Family	Matrix	Position	Orientation	Sequence	Core similarity	Matrix similarity
	O$TF3A	O$TFIIIA.02	1216	(-)	tttaaaaataggcaggaaacggccgcccttcgtctGGGAggtg	1	0.801
		O$TFIIIA.02	1759	(-)	aaaaaaaaaagcaaggatcagggatctttttcattGGGAgtcg	1	0.81
	O$VTBP	O$MTATA.01	1250	(+)	attttTAAAaatcctct	1	0.844
	V$AARF	V$AARE.01	303	(+)	gTTTCacca	1	0.953
	V$ABDB	V$HOXB9.02	546	(-)	agttgacaTAAAaagtg	1	0.882
		V$HOXC13.01	630	(-)	aatgatcaaTAAAtaaa	1	0.91
		V$HOXD10.01	590	(-)	aaataaaaTAAAatagg	1	0.937
		V$HOXD10.01	595	(-)	taataaaaTAAAataaa	1	0.943
		V$HOXD10.01	600	(-)	ataaataaTAAAataaa	1	0.96
		V$HOXD13.01	625	(-)	tcaataaaTAAAaataa	1	0.924
	V$AHRR	V$AHRARNT.03	246	(+)	gattataggcGCGTgccaccacgct	1	0.953
	V$AP1F	V$FOSL2.01	811	(-)	ttaagAGTCatca	1	0.862
	V$AP1R	V$MAFB.01	2116	(-)	ggaggtcaggagTCAGcacccatga	1	0.869
		V$MAFB.01	695	(+)	gtggagagaaggTCAGcagataaac	1	0.917
		V$MAFF.01	1720	(+)	cctgatGCTGaggctgtcccagctc	1	0.847
		V$MAFF.01	2118	(+)	atgggtGCTGactcctgacctccca	1	0.868
		V$MARE.01	2112	(-)	gtcaggagTCAGcacccatgatcct	1	0.994
		V$MARE.02	1718	(-)	gctgggacagcctcAGCAtcaggaa	1	0.887
		V$NRL.02	1288	(-)	caagactctcAGCAgtagggtaatg	1	0.993
		V$NRL.02	699	(+)	agagaaggtcAGCAgataaacacgt	1	0.999
		V$TCF11MAFG.01	887	(-)	acatgtggtgtGTCAactcagggtt	1	0.842
		V$TCF11MAFG.01	1813	(+)	agtcttgctctGTCAcccaagctgg	1	0.897
	V$AP2F	V$TCFAP2A.02	754	(+)	gggcCCTGcggcctt	1	0.978
	V$ARID	V$JARID2.01	589	(+)	gcctatTTTAttttattttat	1	0.911
		V$JARID2.01	594	(+)	ttttatTTTAttttattattt	1	0.945
	V$BARB	V$BARBIE.01	3	(-)	agagAAAGcatgcag	1	0.883
		V$BARBIE.01	1337	(-)	acacAAAGtggtagg	1	0.886
		V$BARBIE.01	434	(-)	agagAAAGaggaagg	1	0.899
	V$BCDF	V$CRX.01	791	(-)	ctcccTAATctcaagta	1	0.962
		V$CRX.02	1916	(-)	tcctgtAATCccagata	1	0.88
		V$CRX.03	239	(-)	gcctataATCCcagcta	1	0.961
		V$CRX.03	2051	(-)	gcctctaATCCcagcac	1	0.988
		V$OTX2.01	872	(+)	gccctTAATccatttaa	1	0.97
	V$BCL6	V$BCL6.04	1179	(+)	cacTTCCcagacggggc	1	0.892
		V$BCL6.04	1142	(+)	cacTTCCcagacagggc	1	0.9
	V$BEDF	V$ZBED4.01	1228	(+)	gaaGGGCggccgttt	1	0.947
		V$ZBED4.02	2029	(-)	ggctgagGGGGgtgg	1	0.958
	V$BPTF	V$FAC1.01	1347	(-)	caaaaAACAca	1	0.971
	V$BRNF	V$BRN2.03	589	(+)	gcctattttATTTtatttt	1	0.939
		V$BRN2.03	594	(+)	ttttattttATTTtattat	1	0.939
		V$BRN2.03	519	(+)	ccttcatttATTTcctttt	1	0.954
		V$BRN3.02	870	(+)	cagccctTAATccatttaa	1	0.892
		V$BRN3.02	1306	(+)	agtcttgTAATacatttca	1	0.905
		V$BRN4.01	604	(-)	aaataaataaaTAATaaaa	1	0.895
	V$BZIP	V$CEBPE_ATF4.01	1423	(+)	agtgatGCAAaca	1	0.985
	V$CAAT	V$NFY.04	1761	(+)	actcCCAAtgaaaaa	1	0.929
	V$CABL	V$CABL.01	1369	(-)	aaAACAaaaag	1	0.997
	V$CARE	V$CARF.01	841	(-)	aaacaGAGGct	1	0.945
	V$CART	V$MIXL1.01	596	(-)	ataaaTAATaaaataaaataa	1	0.833
		V$PHOX2.01	787	(-)	ctcccTAATctcaagtaccca	1	0.889
		V$PHOX2.01	2047	(-)	gcctcTAATcccagcactttg	1	0.899
		V$PHOX2.01	872	(+)	gccctTAATccatttaaccct	1	0.902
		V$PROP1.02	596	(+)	ttattttattttATTAtttat	1	0.869
		V$PROP1.02	872	(-)	agggttaaatggATTAagggc	1	0.879
		V$RAX.01	1521	(-)	tacaaaAATTagccgggcgtg	1	0.861
	V$CDXF	V$CDX1.01	598	(+)	attttatTTTAttatttat	1	0.987
		V$CDX2.01	588	(+)	tgcctatTTTAttttattt	1	0.865
		V$CDX2.02	544	(+)	cccactttTTATgtcaact	1	0.871
		V$CDX2.02	518	(+)	tccttcatTTATttccttt	1	0.907
		V$CDX2.03	627	(+)	atttttatTTATtgatcat	1	0.991
	V$CEBP	V$CEBPB.02	764	(-)	aacacTGTGgaaggc	1	0.926
		V$CEBPE.02	1349	(+)	tgttttttGCAAaac	1	0.993
		V$CEBPE.02	1352	(-)	cacgttttGCAAaaa	1	0.993
	V$CHOP	V$CHOP.02	1861	(+)	cacTGCAacctcc	1	0.974
	V$CHRE	V$CHREBP_MLX.01	708	(-)	CACGtgtttatctgctg	1	0.831
	V$CIZF	V$NMP4.01	530	(-)	ggAAAAaggaa	1	0.982
		V$NMP4.01	416	(-)	ggAAAAagaag	1	0.987
		V$NMP4.01	425	(-)	ggAAAAagagg	1	0.987
		V$ZNF384.01	1790	(-)	aAAAAaaaagc	1	1
	V$CLOX	V$CDPCR3HD.01	632	(+)	tatttattGATCattcttgggtg	1	0.944
		V$CPHX.01	1467	(+)	ggTGATcctctcacattagcctc	1	0.855
	V$CP2F	V$CP2.01	1388	(+)	gaCTGGgtctcgctctgtt	1	0.949
	V$CREB	V$CREB.02	1083	(-)	gggccatgaTGACgatggcgg	1	0.933
		V$CREB2.01	545	(-)	agaagtTGACataaaaagtgg	1	0.915
		V$E4BP4.01	1539	(+)	gtatatttttGTAAagacggg	1	0.811
		V$XBP1.01	711	(-)	ctttgttcACGTgtttatctg	1	0.938
	V$CTCF	V$CTCF.01	2023	(-)	ttgggaggctgaggGGGGtggatcatt	1	0.805
	V$DLXF	V$DLX3.01	376	(-)	tcacgcctgTAATtccagc	1	0.916
		V$DLX3.02	266	(+)	acgctcagcTAATttctgt	1	0.933
	V$DMRT	V$DMRT3.01	1131	(+)	gctgttgggTACActtcccagac	1	0.833
		V$DMRT5.01	1014	(-)	tcagattGTTActgtgtctgtgt	1	0.965
	V$E2FF	V$E2F1.01	63	(-)	ggaaGGCGggaaggaag	1	0.985
		V$E2F3.02	39	(+)	cagtgGCGCcatcttgg	1	0.931
		V$E2F3.02	36	(-)	agatgGCGCcactgcac	1	0.955
		V$E2F7.02	508	(-)	tgaaggaGGGAaggaga	1	0.882
		V$E2F7.02	479	(-)	gagaggaGGGAaggggg	1	0.89
	V$EBOX	V$ATF6.01	1516	(+)	accaCCACgcccggcta	1	0.946
		V$MNT.01	713	(-)	ttgttCACGtgtttatc	1	0.986
		V$MNT.01	714	(+)	ataaaCACGtgaacaaa	1	0.993
		V$MYCMAX.03	249	(-)	ggtggcaCGCGcctata	1	0.921
		V$USF1.02	1459	(-)	aggaTCACctgagcccg	1	0.832
	V$ESRR	V$ESRRA.02	1688	(-)	gtccacagctcagaGGTCaagct	1	0.95
		V$ESRRA.03	2080	(-)	caaacaggaagcAAGGgcagggc	1	0.911
		V$ESRRA.03	691	(+)	aatagtggagagAAGGtcagcag	1	0.948
		V$ESRRA.03	1677	(-)	agaggtcaagctAAGGtcaaaaa	1	0.953
	V$ETSF	V$ELF3.01	1323	(-)	tggtaggaGGAAatacacatg	1	0.903
		V$ERG.02	414	(-)	gaaaaagaGGAAaaagaagga	1	0.947
		V$ERG.02	567	(-)	ggaaagaaGGAAaagaaaaga	1	0.957
		V$ERG.02	1232	(-)	aataggcaGGAAacggccgcc	1	0.957
		V$ERG.02	423	(-)	aagaggaaGGAAaaagaggaa	1	0.96
		V$ERG.02	575	(-)	aataggcaGGAAagaaggaaa	1	0.976
		V$ERG.02	521	(-)	tggaaaaaGGAAataaatgaa	1	0.992
		V$ETV1.02	427	(-)	gagaaagaGGAAggaaaaaga	1	0.967
		V$ETV1.02	2084	(-)	tacaaacaGGAAgcaagggca	1	0.995
		V$ETV4.01	1478	(-)	gctactcCGGAggctaatgtg	1	0.867
		V$GABP.01	475	(-)	gagaggagGGAAgggggaagg	1	0.867
		V$PDEF.01	853	(-)	gctgtgcaGGATgtgctttgt	1	0.979
		V$PEA3.01	67	(-)	aaaaggaAGGAaggcgggaag	1	0.947
		V$PEA3.01	464	(-)	agggggaAGGAaggaggggag	1	0.95
		V$PEA3.01	404	(-)	aaaaagaAGGAaggggctggg	1	0.951
		V$PEA3.01	51	(-)	ggaaggaAGGAagcagccaag	1	0.956
		V$PEA3.01	55	(-)	ggcgggaAGGAaggaagcagc	1	0.96
		V$PEA3.01	71	(-)	aaagaaaAGGAaggaaggcgg	1	0.96
		V$SPI1.02	468	(-)	gggaagggGGAAggaaggagg	1	0.961
		V$SPI1.03	1136	(-)	cctgtctgGGAAgtgtaccca	1	0.884
		V$SPI1.03	99	(+)	tcttttggGGAAatttttttt	1	0.885
		V$SPI1.03	1050	(-)	gaaaagggGGAAatgtgggga	1	0.885
		V$SPI1.03	1173	(-)	cccgtctgGGAAgtgaggagc	1	0.892
	V$EVI1	V$EVI1.02	1037	(-)	gggaaAAGAaagagaga	1	0.835
		V$EVI1.02	559	(-)	aagaaAAGAaagaagtt	1	0.851
		V$EVI1.02	1061	(-)	tcgaaAAGAaaaggggg	1	0.88
		V$EVI1.02	564	(-)	aggaaAAGAaaagaaag	1	0.883
		V$EVI1.07	489	(-)	gaaggAAGAagagagga	1	0.905
		V$MEL1.02	1738	(-)	tcttgggGATGagctgg	1	0.993
		V$MEL1.03	1081	(-)	tgatgacGATGgcggtt	1	0.957
	V$FAST	V$FAST1.01	1533	(+)	atttttgtaTATTtttg	1	0.876
		V$FAST1.02	1699	(+)	tgagcTGTGgactccaa	1	0.818
		V$FAST1.02	1320	(+)	tttcaTGTGtatttcct	1	0.928
	V$FKHD	V$FKHRL1.01	717	(+)	aacacgtgAACAaaggt	1	0.885
		V$FOXJ1.01	842	(-)	ctttgttaAACAgaggc	1	0.907
		V$FOXP1.01	15	(-)	gcttgggAAACaagaga	1	0.938
		V$FOXP1_ES.01	1343	(-)	tgcaaaaAACAcaaagt	1	1
		V$FOXP1_ES.01	1368	(-)	agaggaaAACAaaaagt	1	1
		V$FREAC7.01	609	(-)	aataaaTAAAtaaataa	1	0.966
		V$FREAC7.01	613	(-)	aataaaTAAAtaaataa	1	0.966
		V$FREAC7.01	617	(-)	taaaaaTAAAtaaataa	1	0.966
		V$FREAC7.01	709	(+)	agcagaTAAAcacgtga	1	0.98
		V$HNF3.01	1424	(+)	gtgatgcAAACagctca	1	0.995
		V$HNF3B.01	605	(-)	aataaataAATAataaa	1	0.971
	V$GABF	V$GAGA.01	475	(-)	agaagAGAGgagggaagggggaagg	1	0.8
	V$GATA	V$GATA.01	709	(+)	agcaGATAaacac	1	0.981
		V$GATA3.01	684	(+)	atagGATAatagt	1	0.916
		V$GATA3.02	1030	(-)	gagAGATcagatt	1	0.95
	V$GCMF	V$GCM1.01	2030	(+)	cacccCCCTcagcct	1	0.874
	V$GCNR	V$RTR.02	1672	(-)	gctAAGGtcaaaaatcagc	1	0.902
		V$RTR.02	2075	(-)	agcAAGGgcagggcaccct	1	0.904
	V$GFI1	V$GFI1B.01	1667	(-)	aaaAATCagctcact	1	0.906
	V$GLIF	V$GLI1.01	1214	(+)	ctcacctCCCAgacgaa	1	0.913
		V$GLI1.01	2132	(+)	ctgacctCCCAtctctg	1	0.933
		V$GLIS3.01	2028	(+)	tccaCCCCcctcagcct	1	0.942
		V$ZIC2.01	1449	(+)	tcaacctCCCCgggctc	1	0.933
	V$GREF	V$ARE.01	1363	(+)	cgtgtacttttTGTTttcc	1	0.819
		V$GRE.02	915	(+)	aggGAACacagggtaaggt	1	0.841
		V$GRE.03	976	(-)	agactccatttTGTTctgt	1	0.911
		V$GRE.03	915	(-)	accttaccctgTGTTccct	1	0.92
		V$PRE.01	337	(+)	ccgacctcaggTGTTctgc	1	0.841
	V$GUCE	V$TFII(-)IR4.01	2055	(+)	tggGATTagag	1	1
	V$HAML	V$AML1.02	392	(-)	gggtGTGGtggctca	1	0.96
		V$AML1.02	897	(-)	acatGTGGtgtgtca	1	0.979
	V$HAND	V$HAND2_E12.01	40	(-)	agcagccaagaTGGCgccact	1	0.807
		V$PARAXIS.01	336	(-)	ggcagAACAcctgaggtcggg	1	0.86
		V$TAL1_E2A.02	191	(-)	ttgaaccCAGCaggcagaggt	1	0.99
		V$TH1E47.01	1911	(-)	cctgtaatcCCAGatactcag	1	0.96
	V$HBOX	V$EVX2.01	1525	(+)	cccggcTAATttttgtata	1	0.81
		V$GBX2.01	1946	(+)	cctggctAATTtttgtatt	1	0.83
		V$GSH2.01	269	(+)	ctcagcTAATttctgtatt	1	0.962
		V$GSH2.01	1472	(-)	ggaggcTAATgtgagagga	1	0.962
	V$HEAT	V$HSF2.02	985	(-)	agaagtagacatAGAAgactccatt	1	0.963
		V$HSF2.02	636	(-)	gagaaacacccaAGAAtgatcaata	1	0.991
	V$HESF	V$DEC1.02	714	(-)	tgttcaCGTGtttat	1	0.933
		V$DEC2.01	715	(+)	taaacaCGTGaacaa	1	0.973
		V$HELT.01	250	(-)	gtggCACGcgcctat	1	0.974
		V$HES1.01	251	(+)	taggcgcGTGCcacc	1	0.955
	V$HIFF	V$ARNT.01	714	(-)	tttgttcaCGTGtttat	1	0.962
		V$ARNT.01	713	(+)	gataaacaCGTGaacaa	1	0.964
	V$HNF1	V$HNF1.01	929	(-)	tGTTAatctgtaacctt	1	0.891
		V$HNF1.03	931	(+)	gGTTAcagattaacagc	1	0.845
		V$HNF1.04	846	(-)	tgtgctttGTTAaacag	1	0.865
	V$HNF6	V$HNF6.02	633	(-)	aagaatgatCAATaaat	1	0.968
	V$HOMF	V$BARX1.01	268	(+)	gctcagctAATTtctgtat	1	0.919
		V$HMX2.01	815	(-)	agcatgctcCTTAagagtc	1	0.909
		V$HMX2.01	810	(+)	gtgatgactCTTAaggagc	1	0.943
		V$HMX2.02	1352	(+)	tttttgcaAAACgtgtact	1	0.879
		V$HMX3.01	1336	(-)	aaaacacaAAGTggtagga	1	0.895
		V$HMX3.01	540	(-)	gacataaaAAGTggggatg	1	0.92
	V$HOXC	V$HOXB4.02	632	(-)	agaaTGATcaataaata	1	0.845
		V$HOXC9.02	609	(+)	ttatttaTTTAtttatt	1	0.912
		V$HOXC9.02	613	(+)	ttatttaTTTAtttatt	1	0.912
		V$HOXC9.02	617	(+)	ttatttaTTTAttttta	1	0.912
		V$HOXC9.02	605	(+)	tttattaTTTAtttatt	1	0.916
		V$HOXC9.02	627	(+)	atttttaTTTAttgatc	1	0.927
		V$PBX_HOXA9.01	1670	(+)	gagcTGATttttgacct	1	0.83
	V$HOXF	V$HOX1(-)3.01	685	(+)	taggaTAATagtggagaga	1	0.846
		V$HOXD1.01	267	(-)	tacagaAATTagctgagcg	1	0.875
		V$HOXD8.01	601	(+)	ttattttATTAtttattta	1	0.814
		V$NANOG.01	1280	(-)	gtagggtAATGggactaag	1	0.942
	V$IKRS	V$IK2.01	19	(-)	gcttGGGAaacaa	1	0.983
		V$IK3.01	912	(+)	ctcagGGAAcaca	1	0.849
		V$IK3.01	738	(-)	gcctaGGAAaacc	1	0.852
		V$IKZF3.01	64	(-)	aggcgGGAAggaa	1	0.97
		V$IKZF3.01	1141	(-)	gtctgGGAAgtgt	1	0.97
		V$IKZF3.01	1178	(-)	gtctgGGAAgtga	1	0.97
		V$IKZF3.01	480	(-)	aggagGGAAgggg	1	0.974
		V$IKZF3.01	509	(-)	aggagGGAAggag	1	0.974
		V$LYF1.01	1215	(-)	gtcTGGGaggtga	1	0.987
	V$IRFF	V$IRF1.01	1974	(-)	ctggccaacatagtGAAAccccatc	1	0.884
		V$IRF7.01	72	(-)	gaaagaaaGAAAaggaaggaaggcg	1	0.865
		V$ISRE.02	1036	(-)	aaatgtggggaaaaGAAAgagagat	1	0.903
	V$IRXF	V$IRX5.01	903	(+)	accaCATGtctca	1	0.892
		V$IRX5.01	902	(-)	gagaCATGtggtg	1	0.898
	V$KID1	V$ZNF354A.01	874	(-)	ttaAATGgattaagg	1	0.85
	V$KLFS	V$BTEB3.01	979	(+)	gaacaaaatGGAGtcttct	1	0.934
		V$BTEB3.01	125	(+)	ttttgagatGGAGtttcac	1	0.941
		V$BTEB3.01	795	(+)	tgagattagGGAGtggtga	1	0.948
		V$GKLF.01	484	(-)	ggaagaagagaggAGGGaa	1	0.904
		V$GKLF.01	2084	(-)	caaacaggaagcaAGGGca	1	0.914
		V$GKLF.01	479	(-)	aagagaggagggaAGGGgg	1	0.948
		V$GKLF.01	1061	(-)	tgtcgaaaagaaaAGGGgg	1	0.949
		V$GKLF.01	408	(-)	ggaaaaagaaggaAGGGgc	1	0.975
		V$GKLF.03	392	(-)	ggctgggtGTGGtggctca	1	0.988
		V$KKLF.01	2027	(-)	gaggctgaGGGGggtggat	1	0.926
		V$KKLF.01	459	(-)	aggaaggaGGGGaggaaag	1	0.943
		V$KLF12.01	35	(+)	agtgcaGTGGcgccatctt	1	0.916
		V$KLF2.01	2022	(-)	tgagggGGGTggatcattt	1	0.981
		V$KLF6.01	1186	(+)	cagacGGGGcggccgggca	1	0.907
		V$KLF7.01	1513	(-)	agccgGGCGtggtggtgtg	1	0.943
	V$KOX8	V$ZNF708.01	1730	(-)	atgagctgggACAGcct	1	0.832
	V$LEFF	V$LEF1.01	847	(+)	tgtttaaCAAAgcacat	1	0.907
		V$LEF1.01	720	(+)	acgtgaaCAAAggtctc	1	0.916
		V$LEF1.04	631	(-)	gaatgaTCAAtaaataa	1	0.928
	V$LHXF	V$ISL1.01	1279	(-)	gcagtagggTAATgggactaagg	1	0.821
		V$ISL1.01	1471	(-)	tccggaggcTAATgtgagaggat	1	0.857
		V$LMX1B.01	602	(-)	ataaataaataaaTAATaaaata	1	0.929
	V$MAZF	V$MAZ.01	466	(-)	agagagGAGGgaagggggaaggaaggagggg	1	0.91
		V$MAZ.01	442	(-)	ggagggGAGGaaagaggagagaacagagaaa	1	0.911
		V$MAZ.01	1197	(-)	gtctggGAGGtgaggagcgcctctgcccggc	1	0.941
		V$MAZ.01	447	(-)	aggaagGAGGggaggaaagaggagagaacag	1	0.943
		V$MAZ.03	459	(-)	agggaagggggaaggaaGGAGgggaggaaag	1	0.824
	V$MEF2	V$MEF2.04	1954	(-)	atctctactaaAAATacaaaaat	1	0.802
		V$MEF2.06	619	(-)	tcaataaataaAAATaaataaat	1	0.878
		V$MEF2C.01	1242	(-)	aggatttttaaAAATaggcagga	1	0.973
		V$SL1.01	989	(+)	gagtcttCTATgtctacttcttt	1	0.867
		V$SL1.01	1241	(+)	ttcctgcCTATttttaaaaatcc	1	0.959
	V$MEF3	V$MEF3.01	1775	(-)	ggaTCAGggatct	1	0.891
		V$MEF3.01	2126	(-)	aggTCAGgagtca	1	0.891
		V$SIX2.02	175	(+)	atcTCAGcttact	1	0.97
	V$MIRF	V$ZNF768.01	650	(-)	ccactattatcctatgaccctgccacatccccctcTCTGagaaacaccc	1	0.893
	V$MITF	V$MIT.01	901	(-)	tgagaCATGtggtgt	1	0.937
	V$MIZ1	V$MIZ1.01	2145	(+)	tctgcCCTCca	1	0.962
		V$MIZ1.01	750	(-)	agggcCCTCtg	1	0.978
	V$MOKF	V$MOK2.02	1710	(-)	tcagcatcaggaaCCTTggag	1	0.983
	V$MYBL	V$CMYB.01	1126	(-)	aagtgtaccCAACagctccga	1	0.904
		V$VMYB.05	1231	(-)	ataggcaggaAACGgccgccc	1	0.934
	V$MYOD	V$E47.02	338	(+)	cgacctcaGGTGttctg	1	0.954
	V$MZF1	V$MZF1.01	461	(-)	gaGGGGaggaa	1	0.992
		V$MZF1.01	538	(-)	gtGGGGatgga	1	1
		V$MZF1.01	1046	(-)	gtGGGGaaaag	1	1
		V$MZF1.02	103	(+)	ttGGGGaaatt	1	0.995
		V$MZF1.02	474	(-)	agGGGGaagga	1	0.995
		V$MZF1.02	1056	(-)	agGGGGaaatg	1	0.995
	V$NACA	V$NACA1.01	1199	(+)	cgggCAGAggcgc	1	0.934
		V$NACA1.01	2140	(-)	agggCAGAgatgg	1	0.967
	V$NBRE	V$NBRE.01	725	(+)	aacaAAGGtctctgg	1	0.861
		V$NBRE.01	1677	(-)	agctAAGGtcaaaaa	1	0.923
		V$NBRE.01	699	(+)	agagAAGGtcagcag	1	0.936
	V$NFAT	V$NFAT.01	1268	(-)	gactaaGGAAaagcgctaa	1	0.954
		V$NFAT.01	528	(-)	ggggatGGAAaaaggaaat	1	0.956
		V$NFAT.01	1369	(-)	tcaagaGGAAaacaaaaag	1	0.965
		V$NFAT.01	521	(-)	gaaaaaGGAAataaatgaa	1	0.966
		V$NFAT.01	423	(-)	gaggaaGGAAaaagaggaa	1	0.972
		V$NFAT.01	414	(-)	aaaagaGGAAaaagaagga	1	0.989
		V$NFAT.01	452	(-)	aggggaGGAAagaggagag	1	0.994
		V$NFAT.01	1323	(-)	gtaggaGGAAatacacatg	1	0.994
		V$NFAT5.01	731	(-)	cctaGGAAaaccagagacc	1	0.833
		V$NFAT5.02	103	(+)	ttggGGAAatttttttttt	1	0.884
	V$NGRE	V$IR2_NGRE.01	1119	(-)	agCTCCgaagagaca	1	0.861
	V$NKX1	V$NKX11.01	270	(+)	tcagctAATTtctgtat	1	0.843
	V$NKXH	V$NKX25.05	1849	(-)	tgcagTGAGtggagatcac	1	0.976
	V$NOLF	V$EBF1.01	1449	(+)	tcaaccTCCCcgggctcaggtga	1	0.881
	V$NR2F	V$COUP.01	1686	(-)	gtccacagctcagAGGTcaagctaa	1	0.944
		V$COUP.02	1680	(-)	agctcagaggTCAAgctaaggtcaa	1	0.861
		V$HNF4A.04	717	(+)	aacacgtgaacAAAGgtctctggtt	1	0.897
		V$HPF1.01	844	(+)	ctctgtttaacAAAGcacatcctgc	1	0.831
		V$PNR.01	1668	(-)	aagctaaggTCAAaaatcagctcac	1	0.967
		V$TR2.01	1675	(-)	agaggtcaagctaaGGTCaaaaatc	1	0.979
	V$OCT1	V$OCT1.02	1424	(+)	gtgATGCaaacagct	1	0.948
		V$OCT1.03	600	(+)	tttattttATTAttt	1	0.876
	V$P53F	V$P53.03	892	(+)	tgagttgacacaccaCATGtctcag	1	0.921
		V$P53.03	901	(-)	ctgtgttccctgagaCATGtggtgt	1	0.922
	V$PARF	V$TEF.01	1303	(+)	gagagtcttGTAAtaca	1	0.85
		V$TEF.01	1540	(+)	tatatttttGTAAagac	1	0.908
	V$PAX3	V$PAX3.02	2002	(+)	ggtcTCACactcctgatct	1	0.853
	V$PAX5	V$PAX8.01	824	(-)	taaacagaggcTTGAaggcagcatgctcc	1	0.895
	V$PAX7	V$PAX7.01	874	(-)	ttaaatgGATTaagg	1	0.851
	V$PCBE	V$PREB.01	2033	(+)	cccccTCAGcctccc	1	0.861
		V$PREB.01	1715	(-)	cagcaTCAGgaacct	1	0.885
	V$PERO	V$PPARG.02	421	(-)	aagaggaaggaaAAAGaggaaaa	1	0.881
		V$PPARG.02	526	(-)	gtggggatggaaAAAGgaaataa	1	0.883
		V$PPARG.03	716	(+)	aaacacgtgaacAAAGgtctctg	1	0.877
	V$PIT1	V$PIT1.01	608	(+)	attatTTATttatttattt	1	0.926
		V$PIT1.01	612	(+)	tttatTTATttatttattt	1	0.926
		V$PIT1.01	616	(+)	tttatTTATttatttttat	1	0.926
		V$PIT1.01	630	(+)	tttatTTATtgatcattct	1	0.932
		V$PIT1.04	1762	(-)	ggatcttttTCATtgggag	1	0.871
	V$PLAG	V$PLAG1.01	2061	(+)	taGAGGcgtgagccagggtgccc	1	0.919
	V$PRDF	V$PRDM1.01	130	(-)	acagagtGAAActccatct	1	0.864
		V$PRDM1.02	3	(-)	caagagaGAAAgcatgcag	1	0.862
		V$PRDM1.02	434	(-)	gaacagaGAAAgaggaagg	1	0.87
		V$PRDM1.03	1035	(-)	gggaaaaGAAAgagagatc	1	0.841
		V$PRDM1.03	89	(-)	cccaaaaGAAAgaaagaaa	1	0.849
		V$PRDM1.03	81	(-)	aaagaaaGAAAgaaaagga	1	0.873
	V$PTF1	V$PTF1.03	1601	(+)	CAAAtgatcccccaccttggcttccta	1	0.841
	V$PURA	V$PURALPHA.01	460	(-)	ggAGGGgaggaaa	1	0.976
	V$RBP2	V$PLU1_JARID1B.01	867	(+)	GCACagccc	1	0.997
	V$RBPF	V$RBPJK.02	2104	(-)	atccTGGGaaggt	1	0.942
		V$RBPJK.02	20	(-)	agctTGGGaaaca	1	0.948
	V$RORA	V$RORA.01	696	(+)	tggagagaagGTCAgcagataaaca	1	0.86
		V$RORA.02	1681	(-)	cagctcagaGGTCaagctaaggtca	1	0.972
	V$RU49	V$RU49.01	789	(-)	aAGTAcc	1	1
	V$RUSH	V$SMARCA3.01	879	(+)	atCCATttaac	1	0.967
		V$SMARCA3.02	1364	(+)	gtgtACTTttt	1	1
	V$RXRF	V$LXRE.02	1666	(-)	gctaaGGTCaaaaatcagctcactg	1	0.826
		V$RAR_RXR.03	1677	(-)	tcagaGGTCaagctaaggtcaaaaa	1	0.931
		V$RXRA.01	1684	(-)	ccacagctcagaGGTCaagctaagg	1	0.983
		V$VDR_RXR.01	318	(-)	ggtcgggagttcGAGGccagcctgg	1	0.882
		V$VDR_RXR.01	347	(-)	tgggaggccaagGAGGgcagaacac	1	0.955
	V$SAL1	V$SALL1.01	624	(-)	aaATAAaaataaa	1	0.977
		V$SALL1.01	606	(-)	aaATAAataataa	1	0.983
		V$SALL1.01	628	(-)	caATAAataaaaa	1	0.986
	V$SATB	V$SATB1.01	599	(-)	aatAATAaaataaaa	1	0.984
	V$SF1F	V$FTF.01	1709	(+)	actcCAAGgttcctg	1	0.979
		V$SF1.01	2081	(-)	gaagCAAGggcaggg	1	0.951
	V$SIX3	V$SIX3.02	1628	(-)	atgcctgTAATcccagcactt	1	0.946
	V$SMAD	V$GC_SBE.01	1928	(-)	gcgggCTCCtg	1	0.953
		V$SMAD.01	1014	(-)	tgtGTCTgtgt	1	0.966
		V$SMAD3.01	1993	(-)	ccaGTCTggcc	1	0.991
		V$SMAD3.02	1220	(-)	ttcGTCTggga	1	0.941
		V$SMAD3.02	1183	(-)	cccGTCTggga	1	0.95
		V$SMAD3.02	1146	(-)	cctGTCTggga	1	0.988
	V$SORY	V$HBP1.02	870	(-)	agggttaAATGgattaagggctg	1	0.882
		V$HBP1.02	511	(-)	ggaaataAATGaaggagggaagg	1	0.895
		V$HMGIY.01	95	(-)	aaaaAATTtccccaaaagaaaga	1	0.946
		V$SOX5.01	1023	(+)	cagtaaCAATctgatctctcttt	1	0.983
		V$SOX6.01	1332	(-)	aaaacACAAagtggtaggaggaa	1	0.978
		V$SOX6.01	848	(+)	gtttaACAAagcacatcctgcac	1	0.981
		V$SOX6.01	721	(+)	cgtgaACAAaggtctctggtttt	1	0.993
		V$SOX7.02	979	(+)	gaACAAaatggagtcttctatgt	1	0.8
		V$SRY.01	1359	(-)	ggaaaACAAaaagtacacgtttt	1	0.935
	V$SP1F	V$SP1.01	400	(-)	aaggaagGGGCtgggtgtg	1	0.886
		V$SP1.03	1185	(+)	ccagacgGGGCggccgggc	1	0.913
		V$SP1.04	475	(-)	gaGGAGggaagggggaagg	1	0.845
		V$SP1.04	2030	(-)	tgGGAGgctgaggggggtg	1	0.854
		V$TIEG.01	2025	(-)	ggctgaGGGGggtggatca	1	0.858
	V$SPZ1	V$SPZ1.01	482	(-)	aGGAGggaagg	1	0.962
		V$SPZ1.01	511	(-)	aGGAGggaagg	1	0.962
	V$SREB	V$SREBP.03	1460	(-)	ggaTCACctgagccc	1	0.948
	V$STAT	V$STAT.01	98	(+)	ttcttttggGGAAattttt	1	0.915
		V$STAT5A.01	1178	(+)	tcacTTCCcagacggggcg	1	0.853
		V$STAT5A.01	2103	(+)	taccTTCCcaggatcatgg	1	0.861
		V$STAT5A.01	1141	(+)	acacTTCCcagacagggcg	1	0.863
		V$STAT6.01	738	(+)	ggttTTCCtaggcagaggg	1	0.849
	V$STEM	V$OCT3_4.01	163	(+)	tgcagtgGCATgatctcag	1	0.812
		V$OCT3_4.02	1419	(-)	gctgtttGCATcactgcac	1	0.92
	V$TAIP	V$CSRNP1.01	140	(-)	AGAGtga	1	1
	V$TEAF	V$TEAD.01	640	(+)	gatCATTcttggg	1	0.922
	V$TZAP	V$ZBTB48.01	800	(-)	actCCCTaa	1	0.969
		V$ZBTB48.01	913	(-)	gttCCCTga	1	0.98
		V$ZBTB48.01	1776	(+)	gatCCCTga	1	0.981
	V$XBBF	V$MIF1.01	929	(-)	gctgttaatctGTAAcctt	1	0.808
		V$RFX5.01	935	(+)	acagattaacAGCAactca	1	0.942
		V$RFX6.01	144	(-)	ctccagcctgggcAACAga	1	0.976
		V$RFX6.01	1401	(-)	ctccagcctgggcAACAga	1	0.976
	V$YY1F	V$YY1.04	1080	(+)	aaaccgCCATcgtcatcatggcc	1	0.876
		V$YY2.01	41	(+)	gtggcgCCATcttggctgcttcc	1	0.967
		V$YY2.01	973	(-)	aagactCCATtttgttctgtact	1	0.98
		V$YY2.02	1281	(+)	ttagtcCCATtaccctactgctg	1	0.827
	V$ZF01	V$ZNF350.01	591	(+)	ctattttattttaTTTTattatttattta	1	0.801
	V$ZF02	V$ZBP89.01	2024	(+)	atgatccaCCCCcctcagcctcc	1	0.965
		V$ZBTB7.01	2027	(+)	atccacCCCCctcagcctcccaa	1	0.931
		V$ZBTB7.03	461	(+)	ttcctCCCCtccttccttccccc	1	0.88
		V$ZKSCAN3.01	1605	(+)	tgatcCCCCaccttggcttccta	1	1
		V$ZNF219.01	474	(+)	tccttCCCCcttccctcctctct	1	0.937
		V$ZNF281.01	658	(-)	cctgccacatCCCCctctctgag	1	0.843
		V$ZNF281.01	469	(+)	ctccttccttCCCCcttccctcc	1	0.862
	V$ZF07	V$ZNF263.01	462	(+)	tcctcccCTCCttcctt	1	0.938
		V$ZNF263.01	481	(+)	cccttccCTCCtctctt	1	0.946
		V$ZNF263.03	456	(+)	cctctttcCTCCcctcc	1	0.92
		V$ZNF444.01	475	(+)	ccttCCCCcttccctcc	1	0.815
	V$ZF08	V$ZNF354C.01	2024	(+)	atgatCCACcc	1	0.981
	V$ZF10	V$PRDM14.01	2057	(+)	ggaTTAGaggcgtga	1	0.878
	V$ZF12	V$ZFP652.01	874	(-)	ttaaatggaTTAAgg	1	0.815
		V$ZFP652.01	883	(-)	aactcagggTTAAat	1	0.821
	V$ZF15	V$ZSCAN10.01	1647	(+)	atgagccacTGCGcccg	1	0.8
	V$ZF16	V$PRDM15.01	538	(-)	aaaagtggggaTGGA	1	0.842
	V$ZF17	V$ZNF32.01	283	(+)	gtATTTtga	1	1
	V$ZF18	V$ZNF750.01	222	(-)	cgggaGGCTgaggca	1	1
	V$ZF21	V$ZNF660.01	2023	(+)	aaTGATccacccccctcag	1	0.837
		V$ZNF660.01	1603	(+)	aaTGATcccccaccttggc	1	0.904
	V$ZF22	V$ZNF704.01	1191	(-)	gcCCGGccgcccc	1	0.845
	V$ZF29	V$ZNF213.01	69	(-)	ggaaggaAGGCggga	1	0.811
	V$ZF32	V$ZNF16.01	1447	(-)	GAGCccggggaggttgagg	1	0.806
	V$ZF37	V$ZNF37A.01	483	(+)	cttccCTCC	1	0.947
		V$ZNF37A.01	512	(+)	cttccCTCC	1	0.947
		V$ZNF37A.01	504	(+)	tctctCTCC	1	0.952
	V$ZF38	V$ZBTB38.01	1088	(+)	ATCGtcatc	1	0.912
	V$ZF5F	V$ZF5.02	250	(+)	ataggCGCGtgccacca	1	0.849
	V$ZF64	V$ZFP64.03	1452	(-)	ggatcacctgagcCCGGggaggt	1	0.924
		V$ZFP64.03	1873	(-)	gaatcgcctgaacCCGGgaggtg	1	0.928
	V$ZFHX	V$AREB6.04	1565	(+)	gctatGTTTctca	1	0.981
		V$DELTAEF1.01	1462	(-)	ggatcACCTgagc	1	0.991
	V$ZFXY	V$ZFX.01	1157	(+)	gcGGCCtggca	1	0.993
	V$ZICF	V$ZIC2.02	191	(-)	gaaccCAGCaggcagaggt	1	0.988
	V$ZTRE	V$ZTRE.03	793	(-)	caCTCCctaatctcaag	1	0.966
		V$ZTRE.04	801	(+)	tagGGAGtggtgatgac	1	0.959

## Sheet: Intron 4
	Family	Matrix	Position	Orientation	Sequence	Core similarity	Matrix similarity
	O$INRE	O$DINR.01	2263	(-)	tcTCAGtttct	1	0.945
		O$DINR.01	2515	(+)	ttTCAGtcgca	1	0.973
	O$MTEN	O$DMTE.01	1936	(+)	tgaggcgAGCGgatcacctga	1	0.829
	O$PTBP	O$PTATA.01	1786	(+)	gctaTATAaagctac	1	0.912
		O$PTATA.02	1784	(+)	cggcTATAtaaagct	1	0.947
	O$TELO	O$ZSCAN4.01	1703	(+)	tGCACcctctgcctc	1	0.804
	O$VTBP	O$LTATA.01	1584	(-)	cttTATAagccgggggc	1	0.835
		O$VTATA.01	1591	(+)	gcttaTAAAgctacgtt	1	0.905
		O$VTATA.01	1787	(+)	ctataTAAAgctacttt	1	0.909
	O$YTBP	O$SPT15.01	1784	(-)	gtagcttTATAtagccg	1	0.854
	V$AARF	V$AARE.01	570	(+)	gTTTCacca	1	0.953
	V$ABDB	V$HOXC10.01	2351	(+)	cattgtccTAAAgcttt	1	0.913
		V$HOXC13.01	1999	(+)	catctctatTAAAaata	1	0.934
		V$HOXC13.02	1588	(+)	ccggcttaTAAAgctac	1	0.833
		V$HOXC9.01	1211	(+)	cacaatcaTTAAaaata	1	0.881
		V$HOXC9.01	1851	(-)	ccttgtaaTTAActcca	1	0.914
		V$HOXD13.01	2174	(+)	taaataaaTAAAagtgt	1	0.918
	V$AHRR	V$AHRARNT.01	170	(-)	caggagaatggCGTGaacctgggag	1	0.935
		V$AHRARNT.03	1420	(-)	ggctggtggtGCGTgcctgtagtcc	1	0.971
		V$NXF_ARNT.01	350	(+)	gggattacaggCGTGagccaccgca	1	0.904
		V$NXF_ARNT.01	1562	(+)	gagattacaggCGTGagccacagcc	1	0.909
	V$AP1F	V$AP1.01	1136	(+)	aggtgAGTCagaa	1	0.991
		V$AP1.02	714	(+)	tgctGAGTtatgc	1	0.923
		V$BATF.01	1136	(-)	ttctgaCTCAcct	1	0.981
		V$BATF.01	2369	(+)	gggtgaCTCActg	1	0.984
		V$FOSL1.01	2369	(-)	cagtgAGTCaccc	1	0.991
		V$JUNB.01	916	(-)	atctcaGTCAttc	1	0.925
	V$AP1R	V$BACH1.01	651	(+)	tacaggtgTGAGccatggtgcccag	1	0.832
		V$BACH2.01	1131	(+)	gtgtaaggTGAGtcagaaagtgagg	1	0.983
		V$BACH2.01	2362	(-)	atgcccagTGAGtcaccccaaagct	1	0.988
		V$MAFF.01	709	(+)	ccctctGCTGagttatgccaagagc	1	0.896
		V$MAFK.02	707	(-)	tcttggcataactCAGCagagggag	1	0.868
		V$NFE2.01	1129	(-)	tcactttCTGActcaccttacacac	1	0.9
		V$NRL.02	703	(-)	ggcataactcAGCAgagggagatgc	1	0.997
	V$AP2F	V$TCFAP2A.02	2486	(-)	ctgcCCTGgggtggc	1	0.977
	V$ARID	V$ARID5A.01	1252	(+)	tatcaATATtattattattat	1	0.952
		V$ARID5A.01	1245	(-)	taataATATtgataaactcaa	1	0.99
		V$BRIGHT.01	1234	(+)	atacaATTAaattgagtttat	1	0.954
	V$BARB	V$BARBIE.01	1904	(+)	agtaAAAGttaaagg	1	0.882
		V$BARBIE.01	2356	(+)	tcctAAAGctttggg	1	0.882
		V$BARBIE.01	1910	(+)	agttAAAGgtgttag	1	0.891
	V$BCDF	V$OTX2.01	2043	(+)	gcttgTAATcccagcta	1	0.961
		V$PCE1.01	1231	(-)	caattTAATtgtatgtt	1	0.914
	V$BCL6	V$BCL6.04	1108	(+)	tgcTTCCtggagtagga	1	0.95
	V$BRAC	V$EOMES.03	426	(+)	ggagtacagtggTGTGattctggctcact	1	0.993
		V$SPT.01	645	(+)	tgggattacagGTGTgagccatggtgccc	1	1
		V$TBX20.01	2207	(+)	cctgcgctgAGGTgtggccaagacagaga	1	1
		V$TBX5.01	1907	(+)	aaaagttaaaGGTGttagacttgggaggg	1	0.999
	V$BRN5	V$BRN5.01	709	(-)	tcttggCATAactcagcagaggg	1	0.81
		V$BRN5.03	1200	(-)	tTAATgattgtgttaagcaacct	1	0.817
	V$BRNF	V$BRN2.03	2169	(-)	cttttatttATTTatttga	1	0.924
		V$BRN2.03	681	(+)	tccacattcATTTatttcc	1	0.928
		V$BRN2.03	55	(+)	tccacattcATTTtttttc	1	0.933
		V$BRN2.03	1236	(-)	ataaactcaATTTaattgt	1	0.941
		V$BRN2.04	1850	(+)	atggagtTAATtacaagga	1	0.918
		V$BRN3.02	1851	(-)	ctccttgTAATtaactcca	1	0.913
		V$BRN3.03	1210	(-)	ttattttTAATgattgtgt	1	0.883
		V$BRN4.01	531	(+)	tcacatctggcTAATtttt	1	0.898
		V$BRN4.02	1847	(-)	ttgtaaTTAActccattct	1	0.8
	V$BZIP	V$CEBPE_ATF4.02	1341	(+)	ggtggtGCAAtca	1	0.873
	V$CABL	V$CABL.01	1615	(-)	aaAACAaacaa	1	0.973
		V$CABL.01	1622	(-)	aaAACAaaaaa	1	0.997
		V$CABL.01	1629	(-)	aaAACAaaaaa	1	0.997
	V$CARE	V$CARF.01	2253	(+)	ggacaGAGGca	1	0.921
		V$CARF.01	2233	(+)	agagaGAGGca	1	0.979
	V$CART	V$CART1.01	1250	(-)	aataaTAATaatattgataaa	1	0.874
		V$MIXL1.01	241	(+)	ccggcTAATttttttgtattt	1	0.824
		V$S8.01	1852	(+)	ggagtTAATtacaaggaggag	1	0.992
		V$S8.01	1227	(-)	caattTAATtgtatgttattt	1	0.995
		V$S8.01	1847	(-)	ccttgTAATtaactccattct	1	0.997
	V$CDEF	V$CDE.01	138	(+)	gtggCGCGatctt	1	0.918
	V$CDXF	V$CDX2.01	2174	(-)	aaacactTTTAtttattta	1	0.851
		V$CDX2.02	684	(+)	acattcatTTATttcccaa	1	0.901
	V$CEBP	V$CEBPB.01	1339	(+)	gtggtggtGCAAtca	1	0.941
		V$CEBPB.01	1200	(-)	tgtgttaaGCAAcct	1	0.945
		V$CEBPB.01	38	(-)	tgaatttaGAAAgaa	1	0.947
		V$CEBPB.01	692	(-)	atgcttggGAAAtaa	1	0.953
		V$CEBPB.01	471	(+)	agttttaaGCAAttc	1	0.954
		V$CEBPB.02	51	(-)	atgaaTGTGgaactg	1	0.926
		V$CEBPB.02	1125	(+)	ggaagTGTGtaaggt	1	0.932
		V$CEBPD.01	677	(-)	atgaaTGTGgaatgc	1	0.927
		V$CEBPG.01	1199	(+)	gaggTTGCttaacac	1	0.844
		V$CEBPG.01	472	(-)	agaaTTGCttaaaac	1	0.847
	V$CHOP	V$CHOP.01	1343	(+)	tggtGCAAtcaca	1	0.915
		V$CHOP.02	451	(+)	cacTGCAacctct	1	0.974
	V$CIZF	V$NMP4.01	381	(-)	agAAAAaatag	1	0.972
		V$ZNF384.01	88	(-)	aAAAAaaaaga	1	1
	V$CLOX	V$CPHX.01	1333	(-)	tgTGATtgcaccaccacactcca	1	0.851
		V$CPHX.01	1236	(-)	atTGATaaactcaatttaattgt	1	0.876
	V$CREB	V$ATF.02	935	(+)	gggcccTGACctcactgggct	1	0.837
		V$ATF7.01	934	(-)	gcccagtgagGTCAgggccca	1	0.915
		V$CJUN_ATF2.01	1515	(+)	aactccTGACctcaggtgatc	1	0.995
		V$CREB1.02	304	(-)	ggatcATGAggtaaggagatc	1	0.938
		V$E4BP4.01	1457	(+)	taaattttttGTAAagacaga	1	0.81
		V$TAXCREB.01	2366	(+)	ttggggTGACtcactgggcat	1	0.815
	V$CSEN	V$DREAM.01	1837	(+)	aaGTCAaggca	1	0.96
		V$DREAM.01	936	(-)	agGTCAgggcc	1	0.992
	V$CTCF	V$CTCF.05	701	(-)	ggcataactcagcAGAGggagatgctt	1	0.864
	V$CTIP	V$BCL11A.01	986	(-)	ccTGACcatttct	1	0.909
		V$BCL11A.01	1977	(+)	ccTGACcaacatg	1	0.914
	V$DLXF	V$DLX1.01	1848	(+)	gaatggagttAATTacaag	1	0.976
		V$DLX1.01	1853	(-)	tcctccttgtAATTaactc	1	0.988
		V$DLX3.01	1233	(-)	aactcaattTAATtgtatg	1	0.95
	V$DMRT	V$DMRT3.01	618	(+)	tctgctggcTACAgtctcccaga	1	0.826
		V$DMRT5.01	1872	(-)	tctctctGTTAccttctcttttc	1	0.842
	V$DMTF	V$DMP1.01	791	(+)	ggccgGGATggggag	1	0.844
	V$DUXF	V$DUX4.01	1206	(-)	aatGATTgtgttaag	1	0.89
	V$E2FF	V$E2F.02	2149	(+)	aacaagagcGAAAttcc	1	0.849
		V$E2F.03	136	(+)	cagtgGCGCgatcttgg	1	0.871
		V$E2F1_DP1.01	173	(-)	gaatGGCGtgaacctgg	1	0.877
		V$E2F4_DP1.01	135	(-)	caagatCGCGccactgc	1	0.841
	V$EBOX	V$ATF6.01	2435	(+)	ggtgCCACcctttgatg	1	0.932
		V$ATF6.01	2483	(+)	tgggCCACcccagggca	1	0.932
		V$ATF6.01	231	(+)	gccaCCACgcccggcta	1	0.946
		V$ATF6.01	1773	(+)	gccaCCACgcccggcta	1	0.946
		V$USF1.01	1378	(-)	aggaTCACttgaaccca	1	0.956
	V$EGRF	V$CKROX.01	1923	(+)	agacttGGGAgggtgaggc	1	0.882
		V$EGR2.02	867	(+)	gagggTGGGtggaggcagg	1	0.99
		V$WT1.02	1385	(-)	tgaggtgGGAGgatcactt	1	0.959
	V$EREF	V$ER.04	1968	(-)	gttgGTCAggctggtctca	1	0.898
	V$ESRR	V$ESRRA.02	878	(+)	gaggcaggcagaggGGTCaggcc	1	0.988
	V$ETSF	V$CETS1P54.01	2056	(+)	gctacaCCGGaggctgaggca	1	0.93
		V$ETV1.02	1365	(-)	tgaacccaGGAAgtcaagaat	1	0.987
		V$ETV1.02	1102	(-)	ctactccaGGAAgcacttcct	1	0.99
		V$ETV1.02	2299	(+)	ggacagcaGGAAgacagcaag	1	0.99
		V$ETV1.02	1091	(+)	atgggtcaGGAAggaagtgct	1	0.993
		V$ETV1.02	1065	(+)	agcctacaGGAAgggcttgac	1	0.994
		V$PEA3.01	2192	(+)	tggcagaAGGAagcccctgcg	1	0.951
		V$PEA3.01	1095	(+)	gtcaggaAGGAagtgcttcct	1	0.981
		V$PEA3.01	1117	(+)	gagtaggAGGAagtgtgtaag	1	0.988
		V$SPI1.02	2313	(+)	cagcaaggGGAAgggcacaga	1	0.967
		V$SPI1.03	328	(-)	gcactttgGGAAgtcgaggtg	1	0.881
		V$SPI1.04	45	(-)	atgaatgtGGAActgaattta	1	0.928
	V$EVI1	V$EVI1.02	1870	(+)	gagaaAAGAgaaggtaa	1	0.899
	V$FAST	V$FAST1.02	675	(-)	atgaaTGTGgaatgcgc	1	0.86
	V$FKHD	V$FHXB.01	1259	(-)	ataataATAAtaataat	1	0.831
		V$FHXB.01	1262	(-)	ataataATAAtaataat	1	0.831
		V$FHXB.01	1265	(-)	ataataATAAtaataat	1	0.831
		V$FHXB.01	1268	(-)	ataataATAAtaataat	1	0.831
		V$FHXB.01	1271	(-)	ataataATAAtaataat	1	0.831
		V$FHXB.01	1274	(-)	ataataATAAtaataat	1	0.831
		V$FHXB.01	1277	(-)	ataataATAAtaataat	1	0.831
		V$FHXB.01	1280	(-)	ataataATAAtaataat	1	0.831
		V$FHXB.01	1283	(-)	ataataATAAtaataat	1	0.831
		V$FHXB.01	1286	(-)	aaaataATAAtaataat	1	0.831
		V$FHXB.01	1253	(-)	ataataATAAtattgat	1	0.848
		V$FHXB.01	1256	(-)	ataataATAAtaatatt	1	0.859
		V$FOXP1_ES.01	1614	(-)	aacaaaaAACAaacaaa	1	1
		V$FOXP1_ES.01	1621	(-)	aacaaaaAACAaaaaac	1	1
		V$FOXP1_ES.01	1628	(-)	aaaaaaaAACAaaaaac	1	1
		V$FREAC7.01	1220	(+)	taaaaaTAAAtaacata	1	0.961
		V$FREAC7.01	2168	(+)	ctcaaaTAAAtaaataa	1	0.966
		V$FREAC7.01	2172	(+)	aataaaTAAAtaaaagt	1	0.966
		V$HFH3.01	1607	(-)	aacaaacAAACaaataa	1	0.974
		V$HFH3.01	1611	(-)	aaaaaacAAACaaacaa	1	0.978
		V$HNF3B.01	1603	(-)	aacaaacaAATAaacgt	1	0.943
	V$GABF	V$GAGA.01	2232	(+)	gagagAGAGgcagagacacagggac	1	0.803
		V$GAGA.01	1883	(+)	gtaacAGAGagaaagagagagagta	1	0.817
		V$GAGA.01	2226	(+)	aagacAGAGagagaggcagagacac	1	0.826
		V$GAGA.01	2228	(+)	gacagAGAGagaggcagagacacag	1	0.897
		V$GAGA.01	1885	(+)	aacagAGAGaaagagagagagtaaa	1	0.917
	V$GATA	V$GATA.01	1151	(+)	tgagGATAaggaa	1	0.94
		V$GATA1.05	781	(+)	aaggGATAaaggc	1	0.894
		V$GATA1.06	1000	(+)	ctgtGATAgggag	1	0.973
		V$GATA2.01	1247	(-)	tattGATAaactc	1	0.927
	V$GCF2	V$LRRFIP1.01	1019	(-)	cagCCCCtgcccctctgcc	1	0.875
	V$GCMF	V$GCM1.01	2284	(-)	cggggCCCTcactcg	1	0.876
		V$GCM1.03	1472	(-)	ttcctCCCCtctgtc	1	0.844
	V$GCNR	V$RTR.01	1504	(-)	caggagtTCAAgaccagcc	1	0.824
		V$RTR.01	2267	(+)	actgagaTCAAgatcagcg	1	0.847
	V$GFI1	V$GFI1.01	1751	(-)	tgtAATCacagctac	1	0.971
		V$GFI1.02	1346	(+)	tgcAATCacagccta	1	0.934
	V$GLIF	V$GLI3.02	2483	(+)	tgggCCACcccagggca	1	0.899
		V$GLIS2.01	881	(-)	ctgaCCCCtctgcctgc	1	0.901
	V$GREF	V$GRE.02	2331	(+)	agaGAACaaaatggaccaa	1	0.827
		V$GRE.02	2395	(+)	ccaGAACatggggtgcccc	1	0.919
		V$GRE.03	2331	(-)	ttggtccatttTGTTctct	1	0.947
		V$PRE.01	1168	(-)	tcactatcgtgTGTTcttt	1	0.887
		V$PRE.01	2395	(-)	ggggcaccccaTGTTctgg	1	0.967
	V$HAND	V$SCX.01	527	(+)	accatcacatcTGGCtaattt	1	0.912
		V$TAL1_E2A.01	1760	(-)	gtggtggCAGGtgcctgtaat	1	0.984
		V$TAL1_E2A.02	2295	(+)	cccgggaCAGCaggaagacag	1	0.991
		V$TH1E47.01	587	(-)	ccaggagttCCAGaccagcct	1	0.946
		V$TH1E47.01	1306	(-)	gtgacagagCCAGaccctgcc	1	0.963
	V$HBOX	V$EN1.01	1234	(-)	aaactcaaTTTAattgtat	1	0.952
		V$GBX2.01	536	(+)	tctggctAATTtttgtatt	1	0.83
		V$GSH1.01	1254	(-)	ataataataaTAATattga	1	0.877
		V$GSH1.01	2015	(-)	cacgcccagcTAATtttgt	1	0.899
		V$GSH2.02	1851	(+)	tggagttAATTacaaggag	1	0.953
		V$VAX1.01	1850	(-)	tccttgtAATTaactccat	1	0.953
		V$VAX2.01	1210	(+)	acacaatcATTAaaaataa	1	0.855
	V$HDGF	V$HDGF.01	1511	(+)	cttgAACTcctgacctcaggtgatccacccacctcag	1	0.996
	V$HEAT	V$HSF1.05	584	(-)	gccaggagttCCAGaccagcctggc	1	0.923
	V$HICF	V$HIC1.01	2434	(+)	gggTGCCaccctt	1	0.941
		V$HIC1.02	666	(+)	tggTGCCcagcgc	1	0.95
		V$HIC1.02	2405	(+)	gggTGCCcctctc	1	0.951
	V$HMTB	V$MTBF.01	1226	(-)	tgttATTTa	1	0.902
		V$MTBF.01	1482	(+)	aggaATTTt	1	0.902
		V$MTBF.01	2158	(-)	tggaATTTc	1	0.913
		V$MTBF.01	206	(-)	agctATTTg	1	0.932
	V$HNF1	V$HNF1.01	1218	(-)	tGTTAtttatttttaat	1	0.87
		V$HNF1.04	1203	(-)	atgattgtGTTAagcaa	1	0.848
		V$HNF1.04	1903	(+)	gagtaaaaGTTAaaggt	1	0.857
		V$HNF1.04	1847	(+)	agaatggaGTTAattac	1	0.862
	V$HNF6	V$HNF6.01	1240	(-)	tgataaacTCAAtttaa	1	0.888
		V$HNF6.02	1246	(+)	tgagtttatCAATatta	1	0.935
	V$HOMF	V$BARX2.01	1998	(-)	gtattttTAATagagatgg	1	0.953
		V$BARX2.01	1210	(-)	ttattttTAATgattgtgt	1	0.959
		V$BSX.01	1850	(+)	atggagttAATTacaagga	1	0.969
		V$BSX.01	1851	(-)	ctccttgtAATTaactcca	1	0.975
		V$HHEX.01	1214	(-)	ttatttattttTAATgatt	1	0.964
		V$HHEX.01	2002	(-)	ttttgtattttTAATagag	1	0.984
		V$HHEX.01	1235	(-)	taaactcaattTAATtgta	1	0.986
		V$HMX2.02	1598	(-)	aaacaaatAAACgtagctt	1	0.826
		V$HMX3.02	1230	(+)	taacatacaaTTAAattga	1	0.93
		V$HMX3.02	1793	(+)	aaagctacttTTAAaaggc	1	0.934
		V$HMX3.02	1798	(-)	tgaaggccttTTAAaagta	1	0.934
		V$MSX.01	1231	(-)	ctcaattTAATtgtatgtt	1	0.995
		V$TLX1.01	2538	(-)	gagaaagCGGTtatgagag	1	0.908
	V$HOXC	V$HOXC9.02	2168	(-)	ttatttaTTTAtttgag	1	0.912
		V$HOXC9.02	2172	(-)	acttttaTTTAtttatt	1	0.912
		V$HOXC9.02	1220	(-)	tatgttaTTTAttttta	1	0.917
	V$HOXF	V$HOX1(-)3.01	1249	(-)	aataaTAATattgataaac	1	0.861
		V$HOXA3.02	1849	(-)	ccttgtaATTAactccatt	1	0.98
		V$HOXB8.01	1232	(+)	acatacaATTAaattgagt	1	0.836
		V$HOXC8.01	1852	(+)	ggagttaATTAcaaggagg	1	0.988
		V$NANOG.01	1179	(+)	gatagtgAATGaattccct	1	0.948
		V$NANOG.01	51	(-)	aaaaatgAATGtggaactg	1	0.954
		V$NANOG.01	677	(-)	ataaatgAATGtggaatgc	1	0.954
	V$IKRS	V$IK1.01	755	(+)	cactGGGAagaca	1	0.922
		V$IK1.01	1188	(-)	tctaGGGAattca	1	0.923
		V$IK2.01	692	(-)	gcttGGGAaataa	1	0.982
		V$IK2.01	333	(-)	ctttGGGAagtcg	1	0.987
		V$IK3.01	1723	(+)	tttaaGGAAttct	1	0.845
		V$LYF1.01	412	(-)	gccTGGGagacag	1	0.983
		V$LYF1.01	629	(-)	ctcTGGGagactg	1	1
	V$INSM	V$INSM1.01	2	(+)	tgtgaGGGGtccc	1	0.925
	V$IRFF	V$IRF1.01	270	(-)	ttggctaacacagtGAAAccctgtc	1	0.878
		V$IRF3.01	2544	(-)	tgggcacagaaagaGAAAgcggtta	1	0.96
	V$KLFS	V$BKLF.02	1004	(+)	gatagGGAGggcacaggca	1	0.933
		V$BKLF.02	1925	(+)	acttgGGAGggtgaggcga	1	0.934
		V$BTEB3.01	392	(+)	ttttgagatGGAGtcttgc	1	0.934
		V$BTEB3.01	1641	(+)	tttttagatGGAGtcttgc	1	0.941
		V$GKLF.01	855	(+)	gggccaggacaggAGGGtg	1	0.877
		V$GKLF.02	1907	(+)	aaaagttAAAGgtgttaga	1	0.965
		V$GKLF.02	2436	(-)	tggcatcAAAGggtggcac	1	0.995
		V$GKLF.03	2023	(+)	agctgggcGTGGtggcgca	1	0.988
		V$IKLF.01	865	(+)	aggaGGGTgggtggaggca	1	0.91
		V$KKLF.01	792	(+)	gccgggatGGGGaggccct	1	0.917
		V$KLF12.01	745	(-)	ttcccaGTGGgatcccttg	1	0.94
		V$KLF2.01	316	(-)	cgaggtGGGTggatcatga	1	0.981
		V$KLF2.01	867	(+)	gagggtGGGTggaggcagg	1	0.981
		V$KLF2.01	1528	(-)	tgaggtGGGTggatcacct	1	0.981
		V$KLF2.01	2432	(-)	atcaaaGGGTggcaccccg	1	0.982
		V$KLF2.01	863	(+)	acaggaGGGTgggtggagg	1	0.986
		V$KLF7.01	228	(-)	agccgGGCGtggtggcagg	1	0.943
		V$KLF7.01	1770	(-)	agccgGGCGtggtggcagg	1	0.943
	V$LEFF	V$LEF1.02	2439	(-)	ctggcatCAAAgggtgg	1	0.976
		V$LEF1.03	738	(+)	tgatgaTCAAgggatcc	1	0.846
	V$LHXF	V$ISL2.01	1228	(+)	aataacatacaATTAaattgagt	1	0.883
		V$ISL2.01	1207	(+)	ttaacacaatcATTAaaaataaa	1	0.886
		V$LHX3.02	1233	(-)	gataaactcaattTAATtgtatg	1	0.861
		V$LHX4.01	2010	(-)	acgcccagctAATTttgtatttt	1	0.834
		V$LHX6.02	1340	(-)	agtaggctgTGATtgcaccacca	1	0.955
		V$LHX6.02	1749	(+)	aagtagctgTGATtacaggcacc	1	0.983
		V$LHX8.01	2009	(+)	aaaaatacaaAATTagctgggcg	1	0.812
		V$LMX1A.02	1229	(-)	aactcaatTTAAttgtatgttat	1	0.967
		V$LMX1A.02	1208	(-)	atttatttTTAAtgattgtgtta	1	0.969
		V$LMX1A.02	1848	(+)	gaatggagTTAAttacaaggagg	1	1
		V$LMX1B.01	1844	(+)	ggcagaatggagtTAATtacaag	1	0.914
		V$LMX1B.01	1256	(-)	ataataataataaTAATaatatt	1	0.936
		V$LMX1B.01	1259	(-)	ataataataataaTAATaataat	1	0.936
		V$LMX1B.01	1262	(-)	ataataataataaTAATaataat	1	0.936
		V$LMX1B.01	1265	(-)	ataataataataaTAATaataat	1	0.936
		V$LMX1B.01	1268	(-)	ataataataataaTAATaataat	1	0.936
		V$LMX1B.01	1271	(-)	ataataataataaTAATaataat	1	0.936
		V$LMX1B.01	1274	(-)	ataataataataaTAATaataat	1	0.936
		V$LMX1B.01	1277	(-)	ataataataataaTAATaataat	1	0.936
		V$LMX1B.01	1280	(-)	aaaataataataaTAATaataat	1	0.936
		V$LMX1B.01	1283	(-)	tcaaaaataataaTAATaataat	1	0.936
		V$LMX1B.01	1286	(-)	gcctcaaaaataaTAATaataat	1	0.936
		V$LMX1B.01	1289	(-)	cctgcctcaaaaaTAATaataat	1	0.967
		V$LMX1B.02	1849	(-)	tcctccttgtAATTaactccatt	1	0.894
	V$LTSM	V$LTSM.02	294	(-)	agatcgagacCATCt	1	0.974
		V$LTSM.03	738	(-)	ATCCcttgatcatca	1	0.968
	V$MAZF	V$MAZ.01	1931	(+)	gagggtGAGGcgagcggatcacctgaggtcg	1	0.908
		V$MAZ.02	1925	(+)	acttgGGAGggtgaggcgagcggatcacctg	1	0.916
		V$MAZ.02	1004	(+)	gatagGGAGggcacaggcagaggggcagggg	1	0.921
		V$MAZ.03	860	(+)	aggacaggagggtgggtGGAGgcaggcagag	1	0.83
	V$MEF2	V$MEF2.06	1212	(+)	acaatcattaaAAATaaataaca	1	0.892
		V$MEF2.06	375	(-)	tcaaaaagaaaAAATagaccaac	1	0.903
		V$SL1.01	1997	(+)	cccatctCTATtaaaaatacaaa	1	0.846
		V$SL1.01	1780	(+)	cgcccggCTATataaagctactt	1	0.871
	V$MEF3	V$MEF3.01	991	(+)	tggTCAGgtctgt	1	0.892
		V$MEF3.01	1972	(-)	tggTCAGgctggt	1	0.918
	V$MIRF	V$ZNF768.01	960	(-)	ctatcacagacctgaccatttctgggctgtcactcTCTGatgccatgtc	1	0.811
	V$MYBL	V$CMYB.01	818	(-)	gcccaaaccCAACtgcaaccc	1	0.903
		V$MYBL1.02	367	(-)	aaaatagaccAACTgcggtgg	1	0.923
		V$MYBL2.01	1903	(-)	taacaccttTAACttttactc	1	0.837
	V$MYOD	V$E47.02	647	(+)	ggattacaGGTGtgagc	1	0.938
		V$MYOD.01	1703	(-)	gggaGGCAgagggtgca	1	0.881
		V$TCF12.01	1763	(-)	tggtggcaGGTGcctgt	1	0.989
		V$TCFE2A.02	529	(-)	attagccaGATGtgatg	1	0.954
	V$MYT1	V$MYT1.02	1906	(+)	taaAAGTtaaagg	1	0.886
	V$MZF1	V$MZF1.01	1476	(+)	gaGGGGaggaa	1	0.992
		V$MZF1.02	2317	(+)	aaGGGGaaggg	1	1
	V$NACA	V$NACA1.01	1017	(+)	caggCAGAggggc	1	0.934
		V$NACA1.01	1470	(+)	aagaCAGAgggga	1	0.934
		V$NACA1.01	2226	(+)	aagaCAGAgagag	1	0.934
		V$NACA1.01	2326	(+)	ggcaCAGAgaaca	1	0.934
	V$NEUR	V$NGN_NEUROD.01	530	(+)	atcaCATCtggctaa	1	0.982
	V$NF1F	V$NF1.01	146	(+)	atcTTGGctcactgcaagctc	1	0.853
		V$NF1.03	2188	(-)	ggggcttccttctGCCAaaca	1	0.963
		V$NF1.03	2459	(-)	ccaccaccactatGCCAgaga	1	0.967
		V$NF1.04	824	(-)	gtctgggcccaaacCCAActg	1	0.907
		V$NFIB.01	844	(+)	cagagggatcaggGCCAggac	1	0.915
	V$NFAT	V$NFAT.01	1154	(+)	ggataaGGAAaggcaaaga	1	0.954
		V$NFAT5.02	1478	(-)	cataGGAAaattcctcccc	1	0.948
	V$NFKB	V$CREL.01	2197	(-)	gcaggggcTTCCttc	1	0.922
		V$NFKAPPAB50.01	798	(+)	atgGGGAggccctgg	1	0.932
	V$NGRE	V$IR1_NGRE.01	2412	(-)	agattcacGGAGagg	1	0.811
		V$IR1_NGRE.01	630	(-)	gcactctgGGAGact	1	0.891
	V$NKRF	V$NKRF.01	1555	(+)	aagTCCTgaga	1	0.871
	V$NKX6	V$NKX61.01	1852	(+)	ggagTTAAttacaag	1	1
		V$NKX61.02	2000	(-)	atttTTAAtagagat	1	0.898
		V$NKX61.02	1233	(-)	caatTTAAttgtatg	1	0.961
		V$NKX63.01	1853	(-)	ccttgTAATtaactc	1	0.856
		V$NKX63.01	1212	(-)	attttTAATgattgt	1	0.904
	V$NKXH	V$NKX25.01	606	(+)	ggcctcAAGTgatctgctg	1	1
		V$NKX25.01	1379	(+)	gggttcAAGTgatcctccc	1	1
		V$NKX25.01	2076	(-)	gggttcAAGTgattctcct	1	1
		V$NKX25.02	1852	(+)	ggagtTAATtacaaggagg	1	0.899
		V$NKX25.02	1229	(-)	caattTAATtgtatgttat	1	0.903
	V$NOLF	V$EBF1.01	1187	(+)	atgaatTCCCtagaggttgctta	1	0.891
		V$OLF1.02	746	(-)	ctgtctTCCCagtgggatccctt	1	0.887
		V$OLF1.02	10	(+)	gtcccaTCCCtggtgggtcttgc	1	0.892
	V$NR2F	V$COUP.02	1830	(+)	agaatagaagTCAAggcagaatgga	1	0.854
		V$COUPTFII.01	978	(+)	gacagcccagaaatGGTCaggtctg	1	0.817
		V$COUPTFII.01	1080	(+)	cttgactagtcatgGGTCaggaagg	1	0.825
		V$HNF4.03	1157	(+)	taaggaaaggCAAAgaacacacgat	1	0.875
		V$HNF4G.01	1543	(+)	ctcagcctcccAAAGtcctgagatt	1	0.953
	V$NRF1	V$NRF1.02	2033	(+)	ggtggCGCAtgcttgta	1	0.815
		V$NRF1.02	2201	(-)	ctcagCGCAggggcttc	1	0.862
	V$OCT1	V$OCT1.01	720	(+)	gtTATGccaagagcc	1	0.813
		V$OCT1.03	1854	(-)	tccttgtaATTAact	1	0.916
		V$OCT1.03	1851	(+)	tggagttaATTAcaa	1	0.93
		V$OCT1.06	1482	(-)	cataggaaAATTcct	1	0.811
	V$OSRF	V$OSR2.01	622	(-)	agactGTAGccag	1	0.924
	V$OVOL	V$OVOL1.01	2539	(-)	aaagcgGTTAtgaga	1	0.803
		V$OVOL1.01	1879	(-)	ctctctGTTAccttc	1	0.883
	V$P53F	V$P53.04	1074	(-)	tgaccCATGactagtcaagcccttc	1	0.813
		V$P53.08	1075	(+)	aagggcttgactagtCATGggtcag	1	0.86
	V$PARF	V$DBP.01	2535	(-)	agcggTTATgagagggt	1	0.851
		V$DBP.01	716	(+)	ctgagTTATgccaagag	1	0.905
		V$TEF.01	1458	(+)	aaattttttGTAAagac	1	0.908
		V$VBP.01	307	(-)	gatcatgagGTAAggag	1	0.873
	V$PAX3	V$PAX3.03	1085	(+)	ctagtCATGggtcaggaag	1	0.978
	V$PAX6	V$PAX6.02	890	(+)	ggggtcaggcCCAGggctg	1	0.883
		V$PAX6.02	848	(+)	gggatcagggCCAGgacag	1	0.92
		V$PAX6.02	590	(-)	gccaggagttCCAGaccag	1	0.941
	V$PAXH	V$PAX4.02	1853	(+)	gagttAATTacaagg	1	0.9
		V$PAX4.02	1852	(-)	cttgtAATTaactcc	1	0.923
	V$PBXC	V$PBX3.01	911	(+)	gacaggaaTGACtgaga	1	0.947
		V$PBX3.01	969	(+)	tcagagagTGACagccc	1	0.992
	V$PCBE	V$PREB.01	1821	(-)	tattcTCAGccagct	1	0.879
	V$PDX1	V$IPF1.01	1848	(+)	gaatggagtTAATtacaag	1	0.93
		V$IPF1.01	1853	(-)	tcctccttgTAATtaactc	1	0.954
	V$PERO	V$PPARG.02	776	(+)	actgcaagggatAAAGgccggga	1	0.883
	V$PIT1	V$PIT1.01	2167	(-)	tttatTTATttatttgaga	1	0.926
		V$PIT1.02	1851	(+)	tggagTTAAttacaaggag	1	0.845
	V$PLAG	V$PLAG1.01	876	(+)	tgGAGGcaggcagaggggtcagg	1	0.909
		V$PLAGL1.02	2400	(+)	acatGGGGtgcccctctccgtga	1	0.819
		V$PLAGL1.02	3	(+)	gtgaGGGGtcccatccctggtgg	1	0.84
	V$PLZF	V$PLZF.02	1348	(-)	gaaTACAgtaggctgtgattg	1	0.881
		V$PLZF.02	427	(+)	gagTACAgtggtgtgattctg	1	0.885
	V$PRDF	V$BLIMP1.01	2507	(-)	tgcgactGAAAgatgtcga	1	0.83
		V$PRDM1.02	2543	(-)	agaaagaGAAAgcggttat	1	0.903
		V$PRDM1.03	2549	(-)	gggcacaGAAAgagaaagc	1	0.85
		V$PRDM1.03	1154	(+)	ggataagGAAAggcaaaga	1	0.874
		V$PRDM1.03	1886	(+)	acagagaGAAAgagagaga	1	0.925
	V$PURA	V$PURALPHA.01	1706	(-)	ggAGGCagagggt	1	0.972
	V$RBPF	V$RBPJK.02	693	(-)	tgctTGGGaaata	1	0.959
	V$RORA	V$REV(-)ERBA.01	1968	(-)	ctccatgttgGTCAggctggtctca	1	0.912
		V$REV(-)ERBA.02	1829	(+)	gagaatagaaGTCAaggcagaatgg	1	0.815
		V$RORA.02	883	(+)	aggcagaggGGTCaggcccagggct	1	0.813
		V$VERBA.01	1510	(-)	atcacctgaGGTCaggagttcaaga	1	0.92
		V$VERBA.01	930	(-)	gcccagtgaGGTCagggcccagaga	1	0.951
	V$RP58	V$ZBTB18.01	530	(+)	atcacaTCTGgct	1	1
	V$RREB	V$RREB1.01	1051	(-)	tCCCAaacctcctgt	1	0.833
		V$RREB1.01	824	(-)	gCCCAaacccaactg	1	0.834
	V$RUSH	V$SMARCA3.01	1037	(-)	ctCCATatccc	1	0.967
		V$SMARCA3.02	2182	(-)	aaacACTTtta	1	0.986
	V$RXRF	V$RAR_RXR.02	1505	(-)	ctgaggtcaggaGTTCaagaccagc	1	0.973
		V$RXRA.01	1082	(+)	tgactagtcatgGGTCaggaaggaa	1	0.901
		V$RXRA.01	880	(+)	ggcaggcagaggGGTCaggcccagg	1	0.916
		V$THR.01	600	(-)	cagcagatcacttGAGGccaggagt	1	0.871
		V$THR.01	1516	(-)	gggtggatcacctGAGGtcaggagt	1	0.873
		V$THRB.02	937	(-)	tctgtgagcccagtgaGGTCagggc	1	0.858
		V$VDR_RXR.01	1390	(-)	actcaggagactGAGGtgggaggat	1	0.851
		V$VDR_RXR.05	318	(-)	tggGAAGtcgaggtgggtggatcat	1	0.849
	V$SAL1	V$SALL1.01	1223	(+)	aaATAAataacat	1	0.975
		V$SALL1.01	2175	(+)	aaATAAataaaag	1	0.983
	V$SAL2	V$SALL2.01	867	(+)	gaggGTGGgtg	1	0.966
	V$SAL4	V$SALL4.01	1644	(+)	tTAGAtggagt	1	0.984
	V$SATB	V$SATB1.01	1253	(-)	aatAATAatattgat	1	0.958
		V$SATB1.01	1250	(-)	aatAATAttgataaa	1	0.959
		V$SATB1.01	1259	(-)	aatAATAataataat	1	0.961
		V$SATB1.01	1262	(-)	aatAATAataataat	1	0.961
		V$SATB1.01	1265	(-)	aatAATAataataat	1	0.961
		V$SATB1.01	1268	(-)	aatAATAataataat	1	0.961
		V$SATB1.01	1271	(-)	aatAATAataataat	1	0.961
		V$SATB1.01	1274	(-)	aatAATAataataat	1	0.961
		V$SATB1.01	1277	(-)	aatAATAataataat	1	0.961
		V$SATB1.01	1280	(-)	aatAATAataataat	1	0.961
		V$SATB1.01	1283	(-)	aatAATAataataat	1	0.961
		V$SATB1.01	1286	(-)	aatAATAataataat	1	0.961
		V$SATB1.01	1256	(-)	aatAATAataatatt	1	0.963
	V$SFZF	V$SNAIL.01	653	(-)	tggcTCACacctg	1	0.967
		V$SNAIL.01	527	(+)	accaTCACatctg	1	0.995
	V$SIX3	V$SIX3.02	639	(-)	acacctgTAATcccagcactc	1	0.956
	V$SMAD	V$GC_SBE.01	222	(-)	gcaggCTCCtg	1	0.953
		V$SMAD.01	763	(-)	tggGTCTgtct	1	0.964
		V$SMAD3.01	837	(-)	tctGTCTgggc	1	0.994
		V$SMAD3.01	1309	(+)	aggGTCTggct	1	0.995
		V$SMAD4.01	2223	(-)	tctGTCTtggc	1	0.943
	V$SNAI	V$SNAI1.01	1765	(-)	tggtggCAGGtgcct	1	0.965
		V$SNAI3.01	647	(+)	ggattacAGGTgtga	1	0.992
	V$SORY	V$HBP1.01	48	(-)	aaaaaatgAATGtggaactgaat	1	0.894
		V$HBP1.01	674	(-)	aataaatgAATGtggaatgcgct	1	0.91
		V$HBP1.02	1205	(-)	tatttttAATGattgtgttaagc	1	0.849
		V$HBP1.02	677	(-)	ggaaataAATGaatgtggaatgc	1	0.943
		V$HBP1.02	1179	(+)	gatagtgAATGaattccctagag	1	0.975
		V$HMGA.01	1208	(-)	atttatttttAATGattgtgtta	1	0.887
		V$HMGA.01	680	(-)	ttgggaaataAATGaatgtggaa	1	0.938
		V$HMGIY.01	1481	(+)	gaggAATTttcctatgttgtcca	1	0.941
		V$SOX1.03	1228	(-)	actCAATttaattgtatgttatt	1	0.817
		V$SOX1.03	1234	(+)	ataCAATtaaattgagtttatca	1	0.825
		V$SOX13.01	2339	(-)	ttaggACAAtgcttggtccattt	1	0.872
		V$SOX21.03	1828	(+)	tgaGAATagaagtcaaggcagaa	1	0.81
		V$SOX3.02	1252	(+)	tatCAATattattattattatta	1	0.811
		V$SOX4.01	1612	(-)	aaaaaACAAaaaacaaacaaaca	1	0.924
		V$SOX4.01	1619	(-)	aaaaaACAAaaaacaaaaaacaa	1	0.924
		V$SRY.02	1254	(+)	tcaatATTAttattattattatt	1	0.881
		V$SRY.02	1257	(+)	atattATTAttattattattatt	1	0.884
		V$SRY.02	1260	(+)	ttattATTAttattattattatt	1	0.884
		V$SRY.02	1263	(+)	ttattATTAttattattattatt	1	0.884
		V$SRY.02	1266	(+)	ttattATTAttattattattatt	1	0.884
		V$SRY.02	1269	(+)	ttattATTAttattattattatt	1	0.884
		V$SRY.02	1272	(+)	ttattATTAttattattattatt	1	0.884
		V$SRY.02	1275	(+)	ttattATTAttattattattatt	1	0.884
		V$SRY.02	1278	(+)	ttattATTAttattattattatt	1	0.884
		V$SRY.02	1281	(+)	ttattATTAttattattattttt	1	0.884
		V$SRY.02	1284	(+)	ttattATTAttattatttttgag	1	0.884
		V$SRY.02	1287	(+)	ttattATTAttatttttgaggca	1	0.884
	V$SP1F	V$SP1.01	1025	(+)	ggggcagGGGCtgggatat	1	0.885
		V$SP1.03	1019	(+)	ggcagagGGGCaggggctg	1	0.921
		V$SP4.03	160	(-)	acctgggaGGCGgagcttg	1	0.915
	V$SPZ1	V$SPZ1.01	1929	(+)	gGGAGggtgag	1	0.962
		V$SPZ1.01	865	(+)	aGGAGggtggg	1	0.967
	V$SREB	V$SREBP.03	1522	(-)	ggaTCACctgaggtc	1	0.948
		V$SREBP.03	1946	(+)	ggaTCACctgaggtc	1	0.948
		V$SREBP.04	176	(+)	ggtTCACgccattct	1	0.923
		V$SREBP.04	2363	(-)	gagTCACcccaaagc	1	0.955
		V$SREBP.04	431	(-)	gaaTCACaccactgt	1	0.981
	V$SRFF	V$SRF.03	980	(+)	cagcccagaaATGGtcagg	1	0.837
	V$STAF	V$STAF.02	2130	(-)	ttcgctcttgttgCCCAgggtgccgtgcagt	1	0.848
		V$ZNF76.01	631	(-)	tcacacctgtaaTCCCagcactctgggagac	1	0.83
	V$STAT	V$STAT.01	1719	(+)	caggtttaaGGAAttcttc	1	0.873
		V$STAT1.02	1105	(-)	cctactccaGGAAgcactt	1	0.885
		V$STAT3.02	1107	(+)	gtgcTTCCtggagtaggag	1	0.941
		V$STAT5B.01	2388	(+)	agcgatcccAGAAcatggg	1	0.927
		V$STAT5B.01	977	(+)	tgacagcccAGAAatggtc	1	0.93
	V$STEM	V$OCT3_4.01	1679	(+)	tgcagtgGCATgatctcag	1	0.812
		V$OCT3_4.01	715	(-)	gctcttgGCATaactcagc	1	0.822
	V$TAIP	V$CSRNP1.01	111	(-)	AGAGtga	1	1
		V$CSRNP1.01	638	(+)	AGAGtgc	1	1
		V$CSRNP1.01	973	(+)	AGAGtga	1	1
		V$CSRNP1.01	2501	(-)	AGAGtgc	1	1
	V$TALE	V$MEIS1.01	973	(-)	ttctgggcTGTCactct	1	0.969
	V$TEAF	V$TEAD.01	675	(+)	gcgCATTccacat	1	0.95
		V$TEAD4.01	911	(-)	agtcATTCctgtc	1	0.978
	V$THAP	V$THAP1.01	1422	(+)	actacaGGCAc	1	0.902
	V$TZAP	V$ZBTB48.01	745	(-)	gatCCCTtg	1	0.973
	V$WHNF	V$WHN.01	27	(-)	aggACGCaaga	1	0.96
	V$XBBF	V$RFX1.02	2136	(+)	cggcaccctggGCAAcaag	1	0.902
		V$RFX5.01	1199	(-)	gattgtgttaAGCAacctc	1	0.94
		V$XBOX.01	2135	(-)	ttgttgcccAGGGtgccgt	1	0.939
	V$YY1F	V$YY1.01	283	(-)	tcgagaCCATcttggctaacaca	1	0.848
		V$YY1.02	2389	(-)	ggcaccCCATgttctgggatcgc	1	0.947
		V$YY2.01	1974	(-)	gtttctCCATgttggtcaggctg	1	0.964
		V$YY2.01	2328	(-)	cttggtCCATtttgttctctgtg	1	0.98
		V$YY2.02	178	(+)	ttcacgCCATtctcctgcctcag	1	0.835
	V$ZADT	V$ZNF276.01	293	(+)	aagatggtctcgatctCCTTa	1	0.809
	V$ZF02	V$ZNF300.01	2483	(+)	tgggccaCCCCagggcaggcact	1	0.994
	V$ZF04	V$ZID.01	1314	(+)	ctgGCTCtgtcaccc	1	0.884
	V$ZF05	V$ZFP410.01	2388	(-)	tgttctgGGATcgct	1	0.852
	V$ZF08	V$ZNF354C.01	1530	(+)	gtgatCCACcc	1	0.976
		V$ZNF354C.01	318	(+)	atgatCCACcc	1	0.981
	V$ZF11	V$ZBTB3.01	1821	(-)	ctcaGCCAgct	1	0.989
		V$ZBTB3.01	807	(-)	ttcaGCCAggg	1	0.991
	V$ZF15	V$ZSCAN10.01	2200	(+)	ggaagccccTGCGctga	1	0.871
	V$ZF16	V$PRDM15.01	896	(+)	aggcccagggcTGGA	1	0.858
	V$ZF21	V$ZNF660.01	2069	(-)	agTGATtctcctgcctcag	1	0.827
		V$ZNF660.01	1386	(+)	agTGATcctcccacctcag	1	0.833
	V$ZF32	V$ZNF16.01	364	(+)	GAGCcaccgcagttggtct	1	0.823
	V$ZF33	V$ZBTB24.01	1552	(-)	taatctcAGGActttgg	1	0.866
		V$ZBTB24.02	801	(-)	ttcagcCAGGgcctccc	1	0.926
	V$ZF35	V$ZNF35.01	2285	(+)	gagtgagggccccgggacagcaggAAGAcag	1	0.964
	V$ZF37	V$ZNF37A.01	866	(-)	ccaccCTCC	1	0.931
		V$ZNF37A.01	2410	(+)	cccctCTCC	1	0.932
	V$ZF38	V$ZBTB38.01	2430	(+)	ATCGgggtg	1	0.919
	V$ZF42	V$ZNF692.01	2481	(+)	ggTGGGccacccc	1	0.854
		V$ZNF692.01	5	(-)	gaTGGGacccctc	1	0.863
	V$ZF43	V$ZNF322.01	225	(+)	gaGCCTgccaccacgcccggc	1	0.883
	V$ZF46	V$ZNF436.01	1107	(-)	tactccagGAAGcac	1	0.839
	V$ZF64	V$ZFP64.01	2283	(-)	gctgtCCCGgggccctcactcgc	1	0.807
		V$ZFP64.03	2283	(+)	gcgagtgagggccCCGGgacagc	1	0.971
	V$ZFHX	V$DELTAEF1.01	1524	(-)	ggatcACCTgagg	1	0.991
		V$DELTAEF1.01	1946	(+)	ggatcACCTgagg	1	0.991
		V$DELTAEF1.01	1132	(-)	gactcACCTtaca	1	0.996
		V$DELTAEF1.02	650	(-)	ctcacACCTgtaa	1	0.985
	V$ZICF	V$ZIC3.01	2297	(+)	cgggaCAGCaggaagacag	1	0.882
	V$ZTRE	V$ZTRE.03	1919	(-)	ccCTCCcaagtctaaca	1	0.984
		V$ZTRE.03	998	(-)	ccCTCCctatcacagac	1	0.985
		V$ZTRE.04	1006	(+)	tagGGAGggcacaggca	1	0.981
		V$ZTRE.04	1927	(+)	ttgGGAGggtgaggcga	1	0.982

## Sheet: Intron 5
	Family	Matrix	Position	Orientation	Sequence	Core similarity	Matrix similarity
	V$BNCF	V$BNC.01	66	(+)	cctggccttcTGTCcatcg	1	0.872
	V$ETSF	V$ETV1.02	19	(-)	actagggaGGAAgaccctcac	1	0.965
		V$ETV1.02	55	(-)	gaaggccaGGAAgggtgagag	1	0.994
	V$GATA	V$GATA1.01	10	(+)	tgctGATAggtga	1	0.966
	V$GCMF	V$GCM1.01	40	(+)	ggggtCCCTcagccc	1	0.895
	V$GLIF	V$GLIS2.01	31	(-)	gggaCCCCactagggag	1	0.898
	V$INSM	V$INSM1.01	48	(-)	tgagaGGGGctga	1	0.917
	V$KLFS	V$EKLF.01	55	(-)	aggccaggaaGGGTgagag	1	0.956
	V$NFKB	V$CREL.01	20	(+)	tgagggtcTTCCtcc	1	0.922
	V$NOLF	V$EBF1.01	26	(+)	tcttccTCCCtagtggggtccct	1	0.884
	V$PLAG	V$PLAGL1.02	36	(+)	tagtGGGGtccctcagcccctct	1	0.83
	V$RU49	V$RU49.01	3	(+)	aAGTAct	1	0.989
		V$RU49.01	4	(-)	aAGTAct	1	0.989
	V$STAT	V$STAT3.02	60	(+)	acccTTCCtggccttctgt	1	0.948
	V$TZAP	V$ZBTB48.01	42	(+)	ggtCCCTca	1	0.977
	V$ZF07	V$ZNF263.02	23	(+)	gggtcttcCTCCctagt	1	0.915
	V$ZF35	V$ZNF35.01	23	(-)	ggctgagggaccccactagggaggAAGAccc	1	0.968

## Sheet: Intron 6
	Family	Matrix	Position	Orientation	Sequence	Core similarity	Matrix similarity
	V$ARID	V$ARID5A.01	164	(+)	caataATATcgcttcttcctc	1	0.895
	V$BEDF	V$ZBED4.02	53	(+)	tggggtaGGGGgagc	1	0.981
	V$BRAC	V$TBX21.01	120	(+)	gagtctaatgGGTGtgtcatagatatctg	1	0.884
	V$CDXF	V$CDX2.02	159	(-)	aagcgataTTATtgccctc	1	0.853
	V$EGRF	V$WT1.02	1	(+)	gtgagtgGGAGggctggga	1	0.986
	V$ETSF	V$ETV1.02	170	(-)	tgaagtgaGGAAgaagcgata	1	0.961
	V$GATA	V$GATA2.02	165	(-)	aagcGATAttatt	1	0.912
	V$GCMF	V$GCM1.03	48	(-)	ccctaCCCCaattct	1	0.831
		V$GCM1.03	54	(-)	agctcCCCCtacccc	1	0.875
	V$HBOX	V$GSH2.01	119	(+)	ggagtcTAATgggtgtgtc	1	0.976
	V$HOXF	V$HOX1(-)3.01	162	(+)	ggcaaTAATatcgcttctt	1	0.853
		V$NANOG.01	34	(+)	gagtgggAATGgtgagaat	1	0.947
	V$HZIP	V$HOMEZ.01	166	(+)	ataatATCGcttctt	1	0.869
	V$IKRS	V$IK2.01	34	(+)	gagtGGGAatggt	1	0.981
	V$KLFS	V$BKLF.02	3	(+)	gagtgGGAGggctgggagg	1	0.936
		V$BKLF.02	12	(+)	ggctgGGAGggccccgggt	1	0.943
		V$EKLF.02	125	(+)	taatgGGTGtgtcatagat	1	0.947
	V$LHXF	V$ISL1.01	116	(+)	gccggagtcTAATgggtgtgtca	1	0.825
	V$MAZF	V$MAZ.02	3	(+)	gagtgGGAGggctgggagggccccgggtgag	1	0.911
		V$MAZ.02	12	(+)	ggctgGGAGggccccgggtgaggagtgggaa	1	0.912
	V$MIZ1	V$MIZ1.01	157	(-)	attgcCCTCca	1	0.962
		V$MIZ1.01	7	(-)	ccagcCCTCcc	1	0.975
	V$NGRE	V$IR1_NGRE.01	150	(+)	cgactcttGGAGggc	1	0.811
	V$PLAG	V$PLAG1.02	58	(+)	tagGGGGagctaagaggggttgc	1	0.845
	V$RBPF	V$RBPJK.02	33	(+)	ggagTGGGaatgg	1	0.957
		V$VDR_RXR.01	6	(+)	tgggagggctggGAGGgccccgggt	1	0.882
	V$SP1F	V$SP1.04	15	(+)	tgGGAGggccccgggtgag	1	0.865
	V$YY1F	V$YY2.02	29	(-)	ttctcaCCATtcccactcctcac	1	0.858
	V$ZF02	V$ZBP89.01	50	(-)	tcttagctCCCCctaccccaatt	1	0.939
		V$ZNF219.01	47	(-)	tagctCCCCctaccccaattctc	1	0.989
	V$ZF03	V$ZNF217.01	40	(+)	GAATggtgagaat	1	0.907
	V$ZF07	V$ZNF444.01	52	(-)	agctCCCCctaccccaa	1	0.872
	V$ZF64	V$ZFP64.03	12	(+)	ggctgggagggccCCGGgtgagg	1	0.939
	V$ZTRE	V$ZTRE.03	6	(-)	ccCTCCcagccctccca	1	0.995
		V$ZTRE.04	5	(+)	gtgGGAGggctgggagg	1	0.985
		V$ZTRE.04	14	(+)	ctgGGAGggccccgggt	1	1

## Sheet: Intron 7
	Family	Matrix	Position	Orientation	Sequence	Core similarity	Matrix similarity
	O$TF3A	O$TFIIIA.02	65	(+)	cagccagaaagggagtgggctgagggttttggggtGGGAggta	1	0.818
	O$TF3A	O$TFIIIA.02	449	(+)	cagccagaaagggagtgggctgagggttttggggtGGGAggta	1	0.818
	V$BCDF	V$PTX1.01	130	(-)	ctccCTAAacctgacca	1	0.944
		V$PTX1.01	514	(-)	ctccCTAAacctgacca	1	0.944
	V$BCL6	V$BCL6.04	167	(+)	gttTTCCaggaggagtg	1	0.884
		V$BCL6.04	551	(+)	gttTTCCaggaggagtg	1	0.884
	V$BNCF	V$BNC.01	209	(-)	tgagccaccaTGTCcagcc	1	0.851
		V$BNC.01	593	(-)	tgagccaccaTGTCcagcc	1	0.851
	V$CLOX	V$CDPCR3HD.01	279	(+)	aggagatcGATCgagaccatcct	1	0.978
		V$CDPCR3HD.01	663	(+)	aggagatcGATCgagaccatcct	1	0.978
		V$CDPCR3HD.01	272	(-)	tctcgatcGATCtcctgacctcg	1	0.99
		V$CDPCR3HD.01	656	(-)	tctcgatcGATCtcctgacctcg	1	0.99
	V$CTIP	V$BCL11A.01	125	(-)	ccTGACcacgaac	1	0.881
		V$BCL11A.01	509	(-)	ccTGACcacgaac	1	0.881
	V$DLXF	V$DLX3.02	337	(-)	atgcccagcTAATttttgt	1	0.936
		V$DLX3.02	721	(-)	atgcccagcTAATttttgt	1	0.936
	V$DMTF	V$DMP1.01	291	(-)	ggccaGGATggtctc	1	0.825
		V$DMP1.01	675	(-)	ggccaGGATggtctc	1	0.825
	V$E2FF	V$E2F2.01	357	(+)	gtggcGCGCgcctgtaa	1	0.901
		V$E2F2.01	741	(+)	gtggcGCGCgcctgtaa	1	0.901
		V$E2F2.01	354	(-)	caggcGCGCgccaccat	1	0.91
		V$E2F2.01	738	(-)	caggcGCGCgccaccat	1	0.91
		V$E2F2.01	356	(-)	tacagGCGCgcgccacc	1	0.939
		V$E2F2.01	740	(-)	tacagGCGCgcgccacc	1	0.939
		V$E2F3.01	355	(+)	tggtgGCGCgcgcctgt	1	0.923
		V$E2F3.01	739	(+)	tggtgGCGCgcgcctgt	1	0.923
	V$EBOX	V$CMYC.02	264	(-)	ctgacctCGTGatctgt	1	0.924
		V$CMYC.02	648	(-)	ctgacctCGTGatctgt	1	0.924
		V$MAX.01	265	(+)	cagatCACGaggtcagg	1	0.86
		V$MAX.01	649	(+)	cagatCACGaggtcagg	1	0.86
	V$EGRF	V$CKROX.01	26	(+)	atggtgGGGAgggggcacg	1	0.924
		V$CKROX.01	410	(+)	atggtgGGGAgggggcacg	1	0.924
		V$EGR1.02	30	(+)	tggggaggGGGCacggatc	1	0.887
		V$EGR1.02	414	(+)	tggggaggGGGCacggatc	1	0.887
		V$WT1.02	94	(+)	tggggtgGGAGgtagggga	1	0.982
		V$WT1.02	478	(+)	tggggtgGGAGgtagggga	1	0.982
	V$ETSF	V$PDEF.01	288	(-)	gctggccaGGATggtctcgat	1	0.953
		V$PDEF.01	672	(-)	gctggccaGGATggtctcgat	1	0.953
		V$SPI1.02	102	(+)	gaggtaggGGAAgggtagata	1	0.967
		V$SPI1.02	486	(+)	gaggtaggGGAAgggtagata	1	0.967
	V$FKHD	V$FOXA1.01	7	(+)	cttggggaAACAgagat	1	0.943
		V$FOXA1.01	391	(+)	cttggggaAACAgagat	1	0.943
		V$FOXP1_ES.01	160	(-)	cctggaaAACAtacacc	1	1
		V$FOXP1_ES.01	544	(-)	cctggaaAACAtacacc	1	1
	V$GATA	V$GATA1.06	115	(+)	ggtaGATAgagtt	1	0.96
		V$GATA1.06	499	(+)	ggtaGATAgagtt	1	0.96
	V$GCMF	V$GCM1.01	81	(-)	caaaaCCCTcagccc	1	0.899
		V$GCM1.01	465	(-)	caaaaCCCTcagccc	1	0.899
		V$GCM1.03	152	(-)	atacaCCCCaattcc	1	0.837
		V$GCM1.03	536	(-)	atacaCCCCaattcc	1	0.837
		V$GCM1.03	102	(-)	cccttCCCCtacctc	1	0.868
		V$GCM1.03	486	(-)	cccttCCCCtacctc	1	0.868
	V$GREF	V$GRE.03	190	(+)	ctcagaaaattTGTTcttg	1	0.893
		V$GRE.03	574	(+)	ctcagaaaattTGTTcttg	1	0.893
	V$HBOX	V$GBX1.01	334	(-)	cccagctAATTtttgtatt	1	0.861
		V$GBX1.01	718	(-)	cccagctAATTtttgtatt	1	0.861
	V$HEAT	V$HSF1.02	280	(+)	ggagatcgatCGAGaccatcctggc	1	0.823
		V$HSF1.02	664	(+)	ggagatcgatCGAGaccatcctggc	1	0.823
	V$IKRS	V$IK3.01	49	(+)	tccagGGAAtctg	1	0.847
		V$IK3.01	433	(+)	tccagGGAAtctg	1	0.847
	V$IRFF	V$IRF2.01	300	(+)	ctggccagcatagtGAAActctgtc	1	0.853
		V$IRF2.01	684	(+)	ctggccagcatagtGAAActctgtc	1	0.853
	V$KLFS	V$BKLF.02	28	(+)	ggtggGGAGggggcacgga	1	0.994
		V$BKLF.02	412	(+)	ggtggGGAGggggcacgga	1	0.994
		V$BTEB3.01	67	(+)	gccagaaagGGAGtgggct	1	0.961
		V$BTEB3.01	451	(+)	gccagaaagGGAGtgggct	1	0.961
		V$IKLF.01	92	(+)	tttgGGGTgggaggtaggg	1	0.913
		V$IKLF.01	476	(+)	tttgGGGTgggaggtaggg	1	0.913
		V$KKLF.01	23	(+)	tggatggtGGGGagggggc	1	0.951
		V$KKLF.01	407	(+)	tggatggtGGGGagggggc	1	0.951
		V$KLF2.01	90	(+)	gttttgGGGTgggaggtag	1	0.987
		V$KLF2.01	474	(+)	gttttgGGGTgggaggtag	1	0.987
	V$LTSM	V$LTSM.02	286	(+)	cgatcgagacCATCc	1	0.974
		V$LTSM.02	670	(+)	cgatcgagacCATCc	1	0.974
	V$MAZF	V$MAZ.04	28	(+)	ggtggggaGGGGgcacggatctccagggaat	1	1
		V$MAZ.04	412	(+)	ggtggggaGGGGgcacggatctccagggaat	1	1
	V$MEF3	V$SIX2.02	130	(+)	tggTCAGgtttag	1	0.962
		V$SIX2.02	514	(+)	tggTCAGgtttag	1	0.962
		V$SIX2.02	53	(-)	gtcTCAGattccc	1	0.972
		V$SIX2.02	437	(-)	gtcTCAGattccc	1	0.972
	V$MZF1	V$MZF1.02	8	(+)	ttGGGGaaaca	1	0.995
		V$MZF1.02	392	(+)	ttGGGGaaaca	1	0.995
		V$MZF1.02	106	(+)	taGGGGaaggg	1	1
		V$MZF1.02	490	(+)	taGGGGaaggg	1	1
		V$MZF1.03	29	(+)	gtGGGGagggg	1	1
		V$MZF1.03	413	(+)	gtGGGGagggg	1	1
	V$NDPK	V$NM23.01	93	(+)	ttGGGGtgggaggtagg	1	0.918
		V$NM23.01	477	(+)	ttGGGGtgggaggtagg	1	0.918
		V$NM23.01	29	(+)	gtGGGGagggggcacgg	1	0.922
		V$NM23.01	413	(+)	gtGGGGagggggcacgg	1	0.922
	V$NFAT	V$NFAT5.01	159	(-)	tcctGGAAaacatacaccc	1	0.85
		V$NFAT5.01	543	(-)	tcctGGAAaacatacaccc	1	0.85
	V$NOLF	V$OLF1.02	40	(-)	tcagatTCCCtggagatccgtgc	1	0.908
		V$OLF1.02	424	(-)	tcagatTCCCtggagatccgtgc	1	0.908
	V$NR2F	V$HNF4A.02	235	(-)	cttggcatcccaAAGTgctgggatt	1	0.877
		V$HNF4A.02	619	(-)	cttggcatcccaAAGTgctgggatt	1	0.877
	V$OSRF	V$OSR2.01	376	(-)	atacaGTAGctgg	1	0.993
	V$P53F	V$P53.08	210	(-)	acaggcgtgagccacCATGtccagc	1	0.858
		V$P53.08	594	(-)	acaggcgtgagccacCATGtccagc	1	0.858
	V$PLZF	V$PLZF.02	370	(-)	ccaTACAgtagctgggattac	1	0.902
	V$PRDF	V$PRDM1.01	307	(+)	gcatagtGAAActctgtct	1	0.849
		V$PRDM1.01	691	(+)	gcatagtGAAActctgtct	1	0.849
	V$RORA	V$RORA1.01	266	(+)	agatcacgaGGTCaggagatcgatc	1	0.934
		V$RORA1.01	650	(+)	agatcacgaGGTCaggagatcgatc	1	0.934
	V$RREB	V$RREB1.01	383	(-)	cCCCAagccatacag	1	0.83
		V$RREB1.01	84	(-)	cCCCAaaaccctcag	1	0.854
		V$RREB1.01	468	(-)	cCCCAaaaccctcag	1	0.854
	V$SAL2	V$SALL2.01	94	(+)	tgggGTGGgag	1	0.979
		V$SALL2.01	478	(+)	tgggGTGGgag	1	0.979
	V$SORY	V$HMGIY.01	182	(-)	aacaAATTttctgagaggtccca	1	0.926
		V$HMGIY.01	566	(-)	aacaAATTttctgagaggtccca	1	0.926
	V$SP1F	V$SP1.04	31	(+)	ggGGAGggggcacggatct	1	0.888
		V$SP1.04	415	(+)	ggGGAGggggcacggatct	1	0.888
		V$SP2.01	201	(+)	tgttcttgggctGGACatg	1	0.866
		V$SP2.01	585	(+)	tgttcttgggctGGACatg	1	0.866
		V$TIEG.01	152	(+)	ggaattGGGGtgtatgttt	1	0.879
		V$TIEG.01	536	(+)	ggaattGGGGtgtatgttt	1	0.879
	V$STAF	V$STAF.01	16	(-)	tccgtgccccctcCCCAccatccatctctgt	1	0.879
		V$STAF.01	400	(-)	tccgtgccccctcCCCAccatccatctctgt	1	0.879
	V$STAT	V$STAT1.02	164	(-)	actcctcctGGAAaacata	1	0.85
		V$STAT1.02	548	(-)	actcctcctGGAAaacata	1	0.85
		V$STAT3.02	166	(+)	tgttTTCCaggaggagtgg	1	0.959
		V$STAT3.02	550	(+)	tgttTTCCaggaggagtgg	1	0.959
		V$STAT5B.01	184	(+)	ggacctctcAGAAaatttg	1	0.955
		V$STAT5B.01	568	(+)	ggacctctcAGAAaatttg	1	0.955
	V$STEM	V$OSNT.01	244	(-)	cgccttgGCATcccaaagt	1	0.852
		V$OSNT.01	628	(-)	cgccttgGCATcccaaagt	1	0.852
	V$TZAP	V$ZBTB48.01	139	(-)	gctCCCTaa	1	0.992
		V$ZBTB48.01	523	(-)	gctCCCTaa	1	0.992
	V$VEZF	V$VEZF1.01	28	(+)	ggtgggGAGGgggca	1	0.956
		V$VEZF1.01	412	(+)	ggtgggGAGGgggca	1	0.956
	V$ZF02	V$ZBTB7.03	22	(-)	cgtgcCCCCtccccaccatccat	1	0.991
		V$ZBTB7.03	406	(-)	cgtgcCCCCtccccaccatccat	1	0.991
		V$ZKSCAN3.01	17	(-)	cccctCCCCaccatccatctctg	1	1
		V$ZKSCAN3.01	401	(-)	cccctCCCCaccatccatctctg	1	1
	V$ZF05	V$ZFP410.01	243	(+)	cactttgGGATgcca	1	0.891
		V$ZFP410.01	627	(+)	cactttgGGATgcca	1	0.891
	V$ZF07	V$ZNF263.01	27	(-)	gtgccccCTCCccacca	1	0.968
		V$ZNF263.01	411	(-)	gtgccccCTCCccacca	1	0.968
	V$ZF10	V$PRDM14.01	136	(+)	ggtTTAGggagcaga	1	0.882
		V$PRDM14.01	520	(+)	ggtTTAGggagcaga	1	0.882
	V$ZF11	V$ZBTB3.01	63	(+)	gacaGCCAgaa	1	0.995
		V$ZBTB3.01	447	(+)	gacaGCCAgaa	1	0.995
	V$ZF37	V$ZNF37A.01	33	(-)	gccccCTCC	1	0.955
		V$ZNF37A.01	417	(-)	gccccCTCC	1	0.955
	V$ZF42	V$ZNF692.01	180	(+)	agTGGGacctctc	1	0.91
		V$ZNF692.01	564	(+)	agTGGGacctctc	1	0.91
	V$ZF5F	V$ZBTB14.01	355	(-)	acaggcgCGCGccacca	1	0.992
		V$ZBTB14.01	356	(+)	ggtggcgCGCGcctgta	1	0.992
		V$ZBTB14.01	739	(-)	acaggcgCGCGccacca	1	0.992
		V$ZBTB14.01	740	(+)	ggtggcgCGCGcctgta	1	0.992
		V$ZF5.01	358	(+)	tggcgcGCGCctgtaat	1	0.963
		V$ZF5.01	742	(+)	tggcgcGCGCctgtaat	1	0.963
		V$ZF5.01	353	(-)	aggcgcGCGCcaccatg	1	0.965
		V$ZF5.01	737	(-)	aggcgcGCGCcaccatg	1	0.965
	V$ZFHX	V$AREB6.04	10	(-)	tctctGTTTcccc	1	0.988
		V$AREB6.04	394	(-)	tctctGTTTcccc	1	0.988
	V$ZTRE	V$ZTRE.03	65	(-)	caCTCCctttctggctg	1	0.965
		V$ZTRE.03	449	(-)	caCTCCctttctggctg	1	0.965
		V$ZTRE.03	22	(-)	ccCTCCccaccatccat	1	0.99
		V$ZTRE.03	406	(-)	ccCTCCccaccatccat	1	0.99
		V$ZTRE.04	73	(+)	aagGGAGtgggctgagg	1	0.961
		V$ZTRE.04	457	(+)	aagGGAGtgggctgagg	1	0.961
		V$ZTRE.04	30	(+)	tggGGAGggggcacgga	1	0.981
		V$ZTRE.04	414	(+)	tggGGAGggggcacgga	1	0.981

## Sheet: Intron 8
	Family	Matrix	Position	Orientation	Sequence	Core similarity	Matrix similarity
	V$AP1F	V$AP1.02	137	(-)	ggggGAGTcagat	1	0.874
	V$BARB	V$BARBIE.01	81	(-)	ccctAAAGgaggagg	1	0.906
	V$BEDF	V$ZBED4.02	142	(-)	gagggatGGGGgagt	1	0.953
	V$BNCF	V$BNC.01	66	(+)	ctagaccctcTGTCccctc	1	0.852
	V$E2FF	V$E2F7.02	12	(+)	actaggtGGGAaccccc	1	0.871
	V$EGRF	V$EGR1.02	23	(-)	ggaggaggGGGCtgggggt	1	0.886
		V$WT1.02	30	(-)	gtctgagGGAGgagggggc	1	0.955
	V$GCF2	V$LRRFIP1.01	22	(+)	aacCCCCagccccctcctc	1	0.827
	V$GCMF	V$GCM1.01	35	(+)	ctcctCCCTcagacc	1	0.874
		V$GCM1.03	140	(+)	tgactCCCCcatccc	1	0.863
	V$GLIF	V$ZIC2.01	139	(+)	ctgactcCCCCatccct	1	0.903
	V$IKRS	V$IKZF3.01	15	(+)	aggtgGGAAcccc	1	0.972
	V$KLFS	V$KLF12.01	116	(-)	agtccaGTGGgaagaggcc	1	0.94
	V$MAZF	V$MAZ.01	16	(-)	ctgaggGAGGagggggctgggggttcccacc	1	0.903
		V$MAZ.01	60	(-)	aaggagGAGGggacagagggtctagacacat	1	0.92
		V$MAZ.03	72	(-)	tctgaatccctaaaggaGGAGgggacagagg	1	0.811
		V$MAZ.03	133	(-)	ggacagagagggatgggGGAGtcagatggag	1	0.824
		V$MAZ.03	25	(-)	ttgttgggtctgagggaGGAGggggctgggg	1	0.883
		V$MAZ.04	13	(-)	agggaggaGGGGgctgggggttcccacctag	1	0.9
	V$MYOD	V$TCFE2A.02	131	(-)	gggagtcaGATGgagtc	1	0.943
	V$MZF1	V$MZF1.01	74	(-)	gaGGGGacaga	1	0.992
	V$NACA	V$NACA1.01	69	(-)	gggaCAGAgggtc	1	0.934
		V$NACA1.01	152	(-)	gggaCAGAgaggg	1	0.95
	V$NEUR	V$NGN_NEUROD.01	132	(+)	actcCATCtgactcc	1	0.989
	V$NF1F	V$NFIB.01	111	(-)	ccagtgggaagagGCCAgtgg	1	0.913
	V$NFKB	V$CREL.01	17	(-)	gctgggggTTCCcac	1	0.932
		V$NFKAPPAB.01	17	(+)	gtGGGAacccccagc	1	0.923
	V$NR2F	V$COUP.01	89	(+)	tttagggattcagAGGTccagccca	1	0.831
	V$PLAG	V$PLAG1.01	20	(-)	ggGAGGagggggctgggggttcc	1	0.882
		V$PLAGL1.02	9	(-)	gctgGGGGttcccacctagttta	1	0.874
	V$RBPF	V$RBPJK.02	119	(-)	ccagTGGGaagag	1	0.95
		V$RBPJK.02	14	(+)	taggTGGGaaccc	1	0.952
	V$RREB	V$RREB1.01	25	(+)	cCCCAgccccctcct	1	0.823
	V$SMAD	V$SMAD4.01	61	(+)	tgtGTCTagac	1	0.993
		V$SMAD4.01	64	(-)	aggGTCTagac	1	0.993
	V$SORY	V$SOX2.01	47	(+)	acccaACAAgggtatgtgtctag	1	0.92
	V$SP1F	V$SP1.03	22	(-)	gaggaggGGGCtgggggtt	1	0.915
		V$SP2.01	101	(-)	ggccagtgggctGGACctc	1	0.853
	V$SRFF	V$SRF.05	44	(+)	cagacccaacAAGGgtatg	1	0.861
	V$TZAP	V$ZBTB48.01	90	(-)	aatCCCTaa	1	0.967
	V$VEZF	V$VEZF1.01	76	(-)	aaggagGAGGggaca	1	0.935
		V$VEZF1.01	29	(-)	agggagGAGGgggct	1	0.973
	V$ZF02	V$ZBTB7.03	74	(+)	tctgtCCCCtcctcctttaggga	1	0.926
		V$ZBTB7.03	27	(+)	ccagcCCCCtcctccctcagacc	1	0.944
		V$ZNF219.01	19	(+)	gggaaCCCCcagccccctcctcc	1	0.92
		V$ZNF219.01	140	(+)	tgactCCCCcatccctctctgtc	1	0.983
		V$ZNF281.01	21	(+)	gaacccccagCCCCctcctccct	1	0.904
	V$ZF07	V$ZNF263.01	75	(+)	ctgtcccCTCCtccttt	1	0.98
		V$ZNF263.01	28	(+)	cagccccCTCCtccctc	1	0.994
		V$ZNF263.02	77	(+)	gtcccctcCTCCtttag	1	0.921
		V$ZNF263.02	30	(+)	gccccctcCTCCctcag	1	0.977
	V$ZF37	V$ZNF37A.01	30	(+)	gccccCTCC	1	0.955

## Sheet: Intron 9
	Family	Matrix	Position	Orientation	Sequence	Core similarity	Matrix similarity
	V$CARE	V$CARF.01	36	(-)	ggactGAGGcc	1	0.932
	V$ETSF	V$PEA3.01	17	(-)	ccctggaAGGAagtgggaaaa	1	0.983
	V$EVI1	V$EVI1.02	7	(-)	gggaaAAGAgagctcag	1	0.835
	V$GLIF	V$GLI3.02	60	(+)	atgcCCACccttctccc	1	0.894
	V$HOMF	V$HMX3.01	17	(-)	ctggaaggAAGTgggaaaa	1	0.904
	V$IKRS	V$IK2.01	15	(-)	aagtGGGAaaaga	1	0.98
	V$KLFS	V$IKLF.01	55	(-)	agaaGGGTgggcatgaggc	1	0.913
		V$KLF2.01	57	(-)	ggagaaGGGTgggcatgag	1	0.992
	V$NF1F	V$NF1.02	49	(+)	gcccTGGCctcatgcccaccc	1	0.812
		V$NFIB.01	49	(-)	gggtgggcatgagGCCAgggc	1	0.952
	V$PAX6	V$PAX6.02	41	(-)	gaggccagggCCAGgactg	1	0.881
	V$RBPF	V$RBPJK.02	16	(-)	gaagTGGGaaaag	1	0.969
	V$SAL2	V$SALL2.01	61	(-)	aaggGTGGgca	1	0.951
	V$STAT	V$STAT3.02	26	(+)	ttccTTCCagggcctcagt	1	0.96
	V$ZF07	V$ZNF263.03	64	(+)	ccacccttCTCCctgca	1	0.919
	V$ZF33	V$ZBTB24.02	27	(+)	tccttcCAGGgcctcag	1	0.947

[truncated: 1 more sheets: Abbreviations]
