# Supplementary material for: Galectin network in osteoarthritis: galectin-4 programs a pathogenic signature of gene and effector expression in human chondrocytes in vitro
Source: Histochem Cell Biol. 2021 Nov 30;157(2):139–51. doi: 10.1007/s00418-021-02053-1 (PMC8847242; doi:10.1007/s00418-021-02053-1)
Supplement: Supplementary file 3 — Supplementary file3 (XLSX 41 KB) [file 418_2021_2053_MOESM3_ESM.xlsx]

## Sheet: promoters
								Promoter region
	shared by	shared by	shared by	shared by	shared by	shared by	shared by	shared by	shared by	shared by	shared by	specific for	specific for	specific for	specific for
	Gal-1/-3/-4 and -8	Gal-1/-3/-4	Gal-1/-3/-8	Gal-1/-4/-8	Gal-3/-4/-8	Gal-1/-3	Gal-1/-4	Gal-1/-8	Gal-3/-4	Gal-3/-8	Gal-4/-8	Gal-1	Gal-3	Gal-4	Gal-8
	AIRE	AHRARNT	ACAAT	AREB6	BRN2	ATBF1	AML1	AARE	AML3	BACH2	ARID5A	AP2	ARE	ARP1	ASCL2
	BARBIE	ATF6	AP1	CJUN_ATF2	CDX2	CDX1	BTEB3	AP4	BARX2	BATF	CABL	ATF7	BARHL2	ATF1	BHLHB2
	BCL6	BKLF	BRIGHT	E47	CPHX	E2F3	CKROX	BCL11A	BRN4	BHLHA15	CAR_RXR	CART1	BARX1	BACH1	BLIMP1
	BRN3	CHR	BSX	HDGF	CRX	EBF1	EGR2	DLX5	CDPCR3HD	CEBPB	CEBPE	CTCFL	CAAT	CDE	CETS1P54
	BRN5	CP2	CDP	MOK2	DMP1	EGR1	ELK1	FOXP1	ETS2	DBP	CMYB	DMRT1	CEBPA	COUPTFII	CLOX
	CHOP	δEF1	CREB2	NACA1	ERG	HDBP1_2	GC_SBE	GLI3	FHXB	DUX4	DMRT2	EGR3	CEBPE_ATF4	CREB	COUP
	CREL	FREAC7	DLX1	NFκB	ESRRA	HOXA5	GLIS2	ISGF3G	FREAC2	E4BP4	EOMES	ER	DICE	DMRT7	CREB1
	CSRNP1	GAGA	DREAM	OTX2	ETV1	HOXC9	HOXD13	LBX2	GATA	FAC1	FOXA1	ETV4	DLX2	EVX2	E2F2
	CTCF	GKLF	E2F	PLU1_JARID1B	EVI1	HSF1	KLF2	MSX2	GRHL3	FTF	FOXP1_ES	FLI1	DMRT3	FOXO1	ELF2
	DLX3	HFH1	E2F1	RREB1	GATA2	KLF6	MEIS1B_HOXA9	MYT1L	HOXB3	GBX1	HNF3	GSC	E2F7	GBX2	EN2
	FAST1	HIF1	E2F4	SNAI3	GFI1B	MAFA	MYOGENIN	PAX4	HOXD10	GC	HOXC9	GZF1	EMX2	GLI1	FHXA
	GATA3	HOXB8	EKLF	SOX5	GRHL2	MAZR	NXF_ARN	PBX1	IK1	HLF	ISL1	HAS	ESR2	HIVEP1	FOXJ1
	GCM1	INSM1	EN1	SPT	HBP1	NFκB65	SALL1	PNR	IK2	HMX2	LMX1B	HOMEZ	FOSL2	IR1_NGRE	GRE
	GFI1	KAISO	GATA1	THR	HMGA	PRDM15	SALL2	PPAR_RXR	IPF1	HNF3B	MIT	LACTOFERRIN	GATA4	IRX5	GRHL1
	HIC1	LHX6	GSH1	VERBA	HNF4G	PROP1	SIX2	PRDM5	PDX1	HOXB7	NFE2	LHX2	GLIS3	LYL1_E12	HEN1
	HMGIY	LTSM	GSH2	WT1	HNF6	RARG	TAL1_E2A	RAX	RBPJK	HOXC8	OSNT	LHX4	HOXA9	MEF2A	HOX_PBX
	HNF1	MEIS1	HHEX	YY1	HOXA3	STAT1	WHN	SNAIL	RP58	IRF3	PRE	LHX8	HOXA10	MEIS1A_HOXA9	HOX1-3
	HNF4A	MIZ1	HMX3	ZNF263	ISL2	STAT6	ZNF354C	SOX10	SL1	MASH1	RAR_RXR	MESP1	HOXB4	MTF-1	HOXA2
	HOXB9	MYOD	HOXC13	ZNF660	JARID2	TCF7L1	ZNF750	SP4	SOX4	MEOX1	REV-ERBA	MIZF	HOXB13	MYF6	HOXA9
	IK3	NBRE	HOXC4		KKLF	TLX1		TGIF	TCF12	MSX1	RFX6	MYBL2	HOXC10	MYRF	HOXC5
	IR2_NGRE	NEUROD1	HSF2		MYT1	ZFX		XBP1	TCFCP2L1	NOBOX	RXRA	MYF5	HOXD8	NEUROG	HOXD3
	KLF7	NFIB	IRF2		MZF1	ZIC2		ZKSCAN3	THRA	OCT1	STAF	NKX29	ISRE	NGN_NEUROD	HPF1
	LEF1	NKX11	JUNB		NKX63	ZIC3		ZNF652		OVOL1	USF1	NM23	ISX	PAX2	IRF4
	LMX1A	PLAG1	LHX3		OC2					PARAXIS		NRF1	MESP1_2	PAX9	IRF7
	MAZ	PREB	LRRFIP1		OCT3_4					PAX7		NRL	MIXL1	PBX_HOXA9	KLF12
	MEF2	SMAD3	MSX		PRDM14					PBX1_MEIS1		OLIG2	MSX3	PBX3	LYF1
	MEL1	SPZ1	MYBL1		PTF1					PHOX2A		PAX2	MYCMAX	PEGASUS	MAFB
	MTBF	VDR_RXR	NFY		REX1					PLZF		PEG3	OCT2	RHOX6	MAFK
	NANOG	ZBTB7	NKX12		RFX1					POU3F3		PXR_RXR	OSR1	RTR	MEF3
	NF1		NMP4		RFX5					PSE		RU49	PAX6_HD	SIX3	MEIS1
	NFAT		NUDR		SATB1					SCX		TCF21	PAX8	SNAI2	NFE2L2
	NFAT5		PAX3		SF1					SOX3		THAP11	PEA3	SP2	NUR77
	NKRF		PCE1		SIX1					SOX6		ZIC1	PLAGL1	SPDEF	POU2F3
	NKX25		PHOX2		SOX21					SOX9		ZNF219	POU6F2	STAT5B	PRDM4
	NKX31		PPARG		SOX7					SPIB			PTX1	SZF1	RFX3
	NKX61		PRDM1		SRY					TEF			RORA	TAL1αE47	SHOX2
	OLF1		PURα		TCFE2A					TEF_HLF			SALL4	TEF1	SOX12
	P53		S8		TEAD					TR4			SIX	THAP1	STAT5
	PAX6		SRF		TEAD4					TST1			SMAD4	VMAF	TCF11MAFG
	PIT1		STAT		TP63					VBP			SOX1	XVENT2	TGIF2LX
	RFX4		STAT5A		ZBTB3					XBOX			SOX17	ZBRK1	XFD3
	SMARCA3		VMYB		ZFP652					ZFP41			SOX8	ZEC	ZBED1
	SP1		ZBP89							ZNF202			TAL1βHEB	ZIC3	ZBTB7
	SPI1		ZNF300							ZNF217			TCF11	ZID	ZEB1
	SREBP		ZNF444							ZNF282			TIEG	ZNF276	ZNF345
	STAT3									ZNF771			VSX1	ZNF76_143	ZNF35
	TCFAP2A												ZNF140	ZSCAN10	ZNF435
	YB1												ZNF704		ZSCAN9
	ZBED4
	ZF5
	ZFP410
	ZTRE

## Sheet: introns
								Introns
	shared by	shared by	shared by	shared by	shared by	shared by	shared by	shared by	shared by	shared by	shared by	specific for	specific for	specific for	specific for
	Gal-1/-3/-4 and -8	Gal-1/-3/-4	Gal-1/-3/-8	Gal-1/-4/-8	Gal-3/-4/-8	Gal-1/-3	Gal-1/-4	Gal-1/-8	Gal-3/-4	Gal-3/-8	Gal-4/-8	Gal-1	Gal-3	Gal-4	Gal-8
	AARE	CEBPB	AML2	ARE	HOXB9	CAR_RXR	HPF1	ACAAT	E2F2	ALX3	ARNT	BRACH	BATF3	BCL11A	AHR
	AHRARNT	GSH1	AP2	BACH2	AREB6	CREB3L2	MIF1	CLOX	HNF4G	ALX4	BACH1	ELF2	DMBX1	E2F1_DP1	ASCL1
	AIRE	GSH2	ARNTL	CHREBP_MLX	ATF6	EGR3		ESR2	MEF2C	AML3	BHLHB2	ESRRG	DMRT4	E2F4_DP1	ASCL2
	AML1	HAND2_E12	CEBP	CJUN_ATF2	BARBIE	HESX1		GMEB2	MEIS1B_HOXA9	BAPX1	CDPCR3HD	FLI	E2F6	ELF3	CUX2
	AP1	NRF1	CLEAR	ETS2	BARX1	NFATC1		HOXA5	MYBL2	BHLHA15	CETS1P54	GLIS1	ETS1	HOXC5	ELF1
	AP4	OTX2	DLX2	GABPA	BARX2	NKX29		HOXB7	PTX1	CEBPA	COUPTFII	GTF3R4	HES7	HOXC9	ETV3
	ARID5A	PTF1	DLX4	GATA2	BATF	PDX1		NEUROD1		DLX5	DICE	HLXB9	HIVEP1	IKLF	GATA5
	ATBF1		E2F4	GLI3	CABL	SOX10		NFκB65		DMRT1	E2F1	MRG1	HMX1	IKZF3	GSC
	ATF		E4F	HDGF	CDE	ZBED1		NUDR		DMRT2	FKHRL1	PAX9	HOXA1	LXRE	HFH2
	ATOH1		ESRRB	HES1	CEBPD	ZIC3		PPAR_RXR		DMRT7	FOSL2	PPARA	HOXA2	NKRF	HFH8
	BARHL1		EVX1	HFH3	CEBPE			RFX3		EMX2	GAGA	PPARG	IRX2	NUR77	HOXA6
	BCL6		GC	HOXD1	CEBPG			TCF21		EN2	LHX8	PRDM4	JUNDM2	PATZ1	HOXC12
	BKLF		GRHL1	LMX1B	CKROX					ERR	MAX	PRDM5	NRF2	PRDM15	ILF1
	BLIMP1		GRHL3	MASH1	CMYC					ESX1	NFIB	PRRX2	PBX1	RFX6	LHX5
	BNC		HEN1	MEIS1A_HOXA9	CPHX					FOXP2	OSR2	PSE	PKNOX2	SALL4	MSX1
	BRIGHT		HNF3	PRRX1	CREB2					FREAC2	PBX_HOXA9	RARA	PROX1	SGN1	MYT1L
	BRN2		HOXB3	RFX1	DLX1					FREAC3	RXRA	RXR_RXR	PXR_RXR	SNAI1	NGFIC
	BRN3		HOXB5	SCRT2	DMRT5					HLF	SHOX2	ZEC	SIP1	SNAI2	NKX23
	BRN4		HOXC9	SOX2	E47					HOX_PBX	SOX12	ZNF143	SOX18	SNAI3	OBOX5
	BRN5		LHX9	TAXCREB	E4BP4					HOXA9	SOX13	ZNF202	TWIST	SNAIL	OTP
	BSX		LYL1_E12	TCF12	ELF5					HOXA10	TBX5	ZNF76_143		TAL1βHEB	PAX2
	BTEB3		MAZR	TCFAP2C	EN1					HOXA13	TEAD4			TBX21	RFX2
	CAAT		MESP1_2		EOMES					HOXB4	TR2			TFII-IR4	SIX4
	CARF		MSX3		ERG					HOXC4	TR2_TR4			VDR_RXR	SOX8
	CART1		NEUROG		ETV4					HOXC6				VEZF1	SOX14
	CDP		NKX12		EVX2					HOXD3				ZBTB14	SPDEF
	CDX1		NKX26		FAC1					IRX3				ZBTB18	TAL1βITF2
	CDX2		NOBOX		FOXA1					IRX6				ZBTB24	TBX6
	CEBPE_ATF4		NR2F6		FOXJ1					ISGF3G				ZBTB38	TGIF2LX
	CHOP		NRSF		FOXP1					ISX				ZBTB48	TR4
	CHR		OC2		GATA4					LHX1				ZFP41	VSX1
	CMYB		OLIG2		GBX2					LHX6				ZFP64	XFD3
	COUP		PAX4_PD		GC_SBE					MAFA				ZNF16	ZBRK1
	CP2		PAX6_HD		GFI1B					MEOX1				ZNF32	ZEB1
	CREB		PBX1_MEIS1		GLI1					MGA				ZNF37A
	CREB1		POU2F3		GRE					MRF2				ZNF76
	CREL		POU6F2		HELT					MTF-1				ZNF85
	CRX		RFX4		HFH1					MYF5				ZNF134
	CSRNP1		RP58		HHEX					MYF6				ZNF213
	CTCF		SIX3		HIF1					OSR1				ZNF276
	DBP		SOX15		HMGA					OTX1				ZNF281
	DEC1		SZF1		HNF4					PAX2				ZNF322
	DEC2		TCFCP2L1		HNF4A					RHOX6				ZNF350
	δEF1		TEF1		HOXA4					RSRFC4				ZNF354A
	DLX3		ZNF282		HOXB6					SIX1				ZNF384
	DMP1				HOXB8					SL1				ZNF396
	DMRT3				HOXC10					SOX30				ZNF436
	DREAM				HOXD13					SPIB				ZNF444
	DUX4				HOXD8					SPIC				ZNF449
	E2F				HRE					STAT5				ZNF660
	E2F3				IRF1					TAL1βE47				ZNF692
	E2F7				IRF3					TBOX				ZNF704
	EBF1				IRF7					TCF7				ZNF708
	EGR1				IRX5					TCF11				ZNF750
	EGR2				ISRE					TCF7L1				ZNF768
	EKLF				KAISO					TCFAP2E
	ELK1				LHX3					TEF_HLF
	ER				LMX1A					THRA
	ESRRA				MAFB					TLX2
	ETV1				MAFF					TP63
	EVI1				MAFK					XFD1
	FAST1				MEF2					XVENT2
	FHXB				MEIS1
	FOSL1				MNT
	FOXO1				MSX
	FOXP1_ES				MYCMAX
	FREAC7				NFAT
	FTF				NFE2
	FXRE				NKX32
	GABP				NMYC
	GATA1				OSNT
	GATA3				PAX7
	GBX1				PAX8
	GCM1				PEG3
	GFI1				PEGASUS
	GKLF				PLU1_JARID1B
	GLIS2				PRE
	GLIS3				PREB
	GRHL2				RARG
	HAS				REX1
	HBP1				RFX5
	HDBP1_2				RTR
	HIC1				RU49
	HMBOX				SCX
	HMGIY				SIX3
	HMX2				SOX21
	HMX3				SOX3
	HNF1				SOX4
	HNF3B				SOX6
	HNF6				SPT
	HOMEZ				STAF
	HOX1-3				STAT1
	HOXA3				STAT6
	HOXB4				TBX20
	HOXC8				TCF11MAFG
	HOXC9				TEAD
	HOXC13				TGIF
	HOXD10				THAP1
	HSF1				THR
	HSF2				TIEG
	IK1				USF
	IK2				VAX1
	IK3				VMAF
	INSM1				XBP1
	IPF1				ZBTB7
	IR1_NGRE				ZID
	IRF2				ZTRE
	IRF4
	ISL1
	ISL2
	JARID2
	JUNB
	KKLF
	KLF2
	KLF6
	KLF7
	KLF12
	LACTOFERRIN
	LBX2
	LEF1
	LHX2
	LHX4
	LRRFIP1
	LTSM
	LYF1
	MARE
	MAZ
	MEF3
	MEIS1
	MEL1
	MIT
	MIXL1
	MIZ1
	MIZF
	MOK2
	MSX2
	MTBF
	MYBL1
	MYOD
	MYOGENIN
	MYRF
	MYT1
	MZF1
	NACA1
	NANOG
	NBRE
	NF1
	NFAT5
	NFκAB
	NFkB50
	NFY
	NGN_NEUROD
	NKX11
	NKX25
	NKX31
	NKX61
	NKX63
	NM23
	NMP4
	NRL
	NXF_ARNT
	OCT1
	OCT3_4
	OLF1
	OVOL1
	P53
	PARAXIS
	PAX3
	PAX4
	PAX5
	PAX6
	PBX3
	PCE1
	PDEF
	PEA3
	PHOX2
	PIT1
	PLAG1
	PLAGL1
	PLZF
	PNR
	PPARG
	PRDM1
	PRDM14
	PROP1
	PURα
	RAR_RXR
	RAX
	RBPJK
	REV-ERBA
	RORA
	RREB1
	S8
	SALL1
	SALL2
	SATB1
	SF1
	SIX2
	SMAD3
	SMAD4
	SMARCA3
	SOX1
	SOX5
	SOX7
	SOX9
	SP1
	SP2
	SP4
	SPI1
	SPZ1
	SREBP
	SRF
	SRY
	STAT3
	STAT5A
	STAT5B
	TAL1_E2A
	TAL1αE47
	TCF2
	TCFAP2A
	TCFAP2B
	TCFE2A
	TEF
	TH1E47
	THRB
	TLX1
	TST1
	VAX2
	VBP
	VDR_RXR
	VERBA
	VMYB
	WHN
	WT1
	XBOX
	XFD2
	YB1
	YY1
	YY2
	ZBED4
	ZBP89
	ZBTB3
	ZBTB7
	ZF5
	ZFP410
	ZFP57
	ZFP652
	ZFX
	ZIC2
	ZIC2
	ZIC3
	ZKSCAN3
	ZNF217
	ZNF219
	ZNF263
	ZNF300
	ZNF35
	ZNF354C
	ZSCAN10
