# Supplementary material for: Galectin network in osteoarthritis: galectin-4 programs a pathogenic signature of gene and effector expression in human chondrocytes in vitro
Source: Histochem Cell Biol. 2021 Nov 30;157(2):139–51. doi: 10.1007/s00418-021-02053-1 (PMC8847242; doi:10.1007/s00418-021-02053-1)
Supplement: Supplementary file 4 — Supplementary file4 (XLSX 14 KB) [file 418_2021_2053_MOESM4_ESM.xlsx]

## Sheet: Tabelle1
		hGal-1		hGal-3		hGal-4		hGal-8
		promoter	introns	promoter	introns	promoter	introns	promoter	introns
	AP-1(1-3)*	+	+	+	+	-	+	+	+
	BATF(4)	-	-	+	+	-	+	+	+
	C/EBPβ(5)	-	+	+	+	-	+	+	-
	EGR1(1)	+	+	+	+	-	+	-	+
	HoxD10(6)	-	+	+	+	+	+	-	+
	NFAT1(7)	+	-	+	+	+	+	+	+
	p53(8)	+	+	+	+	+	+	+	+
