# Supplementary material for: Galectin network in osteoarthritis: galectin-4 programs a pathogenic signature of gene and effector expression in human chondrocytes in vitro
Source: Histochem Cell Biol. 2021 Nov 30;157(2):139–51. doi: 10.1007/s00418-021-02053-1 (PMC8847242; doi:10.1007/s00418-021-02053-1)
Supplement: Supplementary file 5 — Supplementary file5 (XLSX 11 KB) [file 418_2021_2053_MOESM5_ESM.xlsx]

## Sheet: Canonical pathway map
Rank	Maps	p-Value
1	Immune response_IFN-alpha/beta signaling via JAK/STAT	9.56e-24
2	Immune response_IL-1 signaling pathway	2.48e-18
3	Inflammatory mechanisms of pancreatic cancerogenesis	1.97e-17
4	Glomerular injury in Lupus Nephritis	5.16e-16
5	Release of pro-inflammatory factors and proteases by alveolar macrophages in asthma	1.64e-13
6	Interleukins-induced inflammatory response in asthmatic airway fibroblasts	1.9e-13
7	IL-1 signaling in melanoma	2.27e-12
8	Role of fibroblasts and keratinocytes in the elicitation phase of allergic contact dermatitis	5.4e-12
9	Neutrophil chemotaxis in asthma	1.65e-11
10	TNF-alpha and IL-1 beta-mediated regulation of contraction and secretion of inflammatory factors in normal and asthmatic airway smooth muscle	3.83e-11
11	Immune response_HMGB1/RAGE signaling pathway	4.67e-11
12	Immune response_IL-17 signaling pathways	2.21e-10
13	Chemokines in inflammation in adipose tissue and liver in obesity, type 2 diabetes and metabolic syndrome X	2.67e-10
14	Release of pro-inflammatory mediators and elastolytic enzymes by alveolar macrophages in COPD	4.24e-10
15	Cigarette smoke-mediated attenuation of antibacterial and antivirus immune response	6.06e-10
16	Common mechanisms of Th17 cell migration	4.84e-09
17	Vascular endothelial cell damage in SLE	5.86e-09
18	PDE4 regulation of cyto/chemokine expression in inflammatory skin diseases	7.38e-09
19	TNF-alpha-induced inflammatory signaling in normal and asthmatic airway epithelium	8.67e-09
20	Immune response_Lysophosphatidic acid signaling via NF-kB	1.1e-08
20	IL-17 and IL-17F-induced inflammatory signaling in normal and asthmatic airway epithelium	1.18e-08
‘Canonical pathway map’ according to MetaCore analysis resulting from all genes significantly regulated by Gal-4.
