# Supplementary material for: Galectin network in osteoarthritis: galectin-4 programs a pathogenic signature of gene and effector expression in human chondrocytes in vitro
Source: Histochem Cell Biol. 2021 Nov 30;157(2):139–51. doi: 10.1007/s00418-021-02053-1 (PMC8847242; doi:10.1007/s00418-021-02053-1)
Supplement: Supplementary file 6 — Supplementary file6 (XLSX 10 KB) [file 418_2021_2053_MOESM6_ESM.xlsx]

## Sheet: Process networks
Rank	Networks	p-Value
1	Inflammation_Interferon signaling	9.66e-20
2	Chemotaxis	4.99e-12
3	Immune response_Th17-derived cytokines	6.12e-10
4	Inflammation_Amphoterin signaling	1.01e-08
5	Immune response_Innate immune response to RNA viral infection	5.22e-08
6	Inflammation_Innate inflammatory response	1.6e-07
7	Cell adhesion_Leucocyte chemotaxis	7.58e-07
8	Inflammation_IL-10 anti-inflammatory response	2.93e-05
9	Cell adhesion_Platelet-endothelium-leucocyte interactions	4.67e-05
10	Inflammation_Jak-STAT Pathway	9.12e-05
11	Inflammation_MIF signaling	9.64e-05
12	Inflammation_TREM1 signaling	0.000126
13	Inflammation_Histamine signaling	0.000128
13	Inflammation_Neutrophil activation	0.000128
15	Apoptosis_Death Domain receptors & caspases in apoptosis	0.000537
16	Development_Cartilage development	0.00078
17	Inflammation_IFN-gamma signaling	0.000911
18	Proliferation_Lymphocyte proliferation	0.00108
19	Development_Blood vessel morphogenesis	0.00227
20	Proteolysis_ECM remodeling	0.00343
‘Process networks’ according to MetaCore analysis resulting from all genes significantly regulated by Gal-4.
