# Supplementary material for: Galectin network in osteoarthritis: galectin-4 programs a pathogenic signature of gene and effector expression in human chondrocytes in vitro
Source: Histochem Cell Biol. 2021 Nov 30;157(2):139–51. doi: 10.1007/s00418-021-02053-1 (PMC8847242; doi:10.1007/s00418-021-02053-1)
Supplement: Supplementary file 7 — Supplementary file7 (XLSX 9 KB) [file 418_2021_2053_MOESM7_ESM.xlsx]

## Sheet: Diseases
Rank	Diseases	p-Value
1	Connective Tissue Diseases	2.35e-52
2	Arthritis, Rheumatoid	3.8e-48
3	Rheumatic Diseases	1.53e-47
4	Joint Diseases	5.58e-47
5	Arthritis	1.97e-46
6	Autoimmune Diseases	3.49e-45
7	Lupus Erythematosus, Systemic	2.56e-41
8	Musculoskeletal Diseases	3.11e-40
9	Immune System Diseases	3.39e-36
10	In-house Adverse Events	2.06e-35
11	Drug-Related Side Effects and Adverse Reactions	4.37e-35
12	Chemically-Induced Disorders	1.27e-33
13	Infection	1.53e-33
14	Bacterial Infections and Mycoses	3.91e-32
15	Inflammation	7.7e-30
16	Pathologic Processes	1.24e-29
17	Hypersensitivity	1.68e-28
18	Hypersensitivity, Immediate	2.06e-27
19	Skin and Connective Tissue Diseases	7.44e-27
20	Dry Eye Syndromes	8.99e-27
‘Diseases’ according to MetaCore analysis resulting from all genes significantly regulated by Gal-4.
